# Supplementary material for: A four-armed Schiff base: 6,6′,6′′,6′′′-tetra­meth­oxy-2,2′,2′′,2′′′-[methanetetra­yltetra­kis(methylenenitrilo­methyl­idyne)]tetra­phenol
Source: Acta Crystallogr Sect E Struct Rep Online. 2008 Jul 12;64(Pt 8):o1455. doi: 10.1107/S1600536808020618 (PMC2962085; doi:10.1107/S1600536808020618)
Supplement: Supplementary file 1 [file e-64-o1455-sup1.cif]

##############################################################################
###                                                                        ###
###        Electronic paper (Acta Crystallographica Section E)             ###
###                                                                        ###
##############################################################################
#                                                                            #
# This CIF contains the data in a paper accepted for publication in Acta     #
# Crystallographica Section E. It conforms to the requirements of Notes      #
# for Authors for Section E, and has been peer reviewed under the auspices   #
# of the IUCr Commission on Journals.                                        #
#                                                                            #
# Full details of the Crystallographic Information File format               #
# are given in the paper "The Crystallographic Information File (CIF):       #
# a New Standard Archive File for Crystallography" by S. R. Hall, F. H.      #
# Allen and I. D. Brown [Acta Cryst. (1991), A47, 655-685].                  #
#                                                                            #
# The current version of the core CIF dictionary is obtainable from          #
# ftp://ftp.iucr.org/pub/cif_core.dic. The current version number is 2.4.    #
#                                                                            #
# Software is freely available for graphical display of the structure(s) in  #
# this CIF.  For information consult the CIF home page http://www.iucr.org/  #
# cif/home.html                                                              #
#                                                                            #
# This file may be used for bona fide research purposes within the           #
# scientific community so long as proper attribution is given to the journal # 
# article from which it was obtained.                                        #
#                                                                            #
##############################################################################
                                             
data_global
_audit_creation_method     'SHELXL-97'
_journal_date_recd_electronic     2008-06-23
_journal_date_accepted     2008-07-04
_journal_name_full     'Acta Crystallographica, Section E'
_journal_year     2008
_journal_volume     64
_journal_issue      8
_journal_page_first     o1455
_journal_page_last     o1455
_journal_paper_category     QO
_journal_coeditor_code     OM2247
_publ_contact_author_name     'Guang-Qi Jiang'
_publ_contact_author_address
;
Department of Chemistry
Guizhou University
Guiyang, 550025
People's Republic of China
;
_publ_contact_author_email     gqjiang@163.com
_publ_contact_author_fax     '86 851 3620475'
_publ_contact_author_phone     '86 851 3620475'
_publ_section_title
;\
A four-armed Schiff base:
6,6',6'',6'''-tetramethoxy-2,2',2'',2'''-\
[methanetetrayltetrakis(methylenenitrilomethylidyne)]tetraphenol
;
loop_
    _publ_author_name
    _publ_author_address
    'Guang-Qi Jiang'
;
Department of Chemistry
Guizhou University
Guiyang 550025
People's Republic of China
;
    'Jie Cai'
;
Department of Chemistry
Guizhou University
Guiyang 550025
People's Republic of China
;
    'Yun-Qian Zhang'
;
Department of Chemistry
Guizhou University
Guiyang 550025
People's Republic of China
;
    'Qian-Jun Zhang'
;
Department of Chemistry
Guizhou University
Guiyang 550025
People's Republic of China
;
data_I
_audit_creation_method     SHELXL-97
_chemical_name_systematic
;
6,6',6'',6'''-tetramethoxy-2,2',2'',2'''-
[methanetetrayltetrakis(methylenenitrilomethylidyne)]tetraphenol
;
_chemical_name_common     ?
_chemical_formula_moiety     'C37 H40 N4 O8'
_chemical_formula_sum     'C37 H40 N4 O8'
_chemical_formula_iupac     'C37 H40 N4 O8'
_chemical_formula_weight     668.73
_chemical_melting_point     ?
_symmetry_cell_setting     triclinic
_symmetry_space_group_name_H-M     'P -1'
_symmetry_space_group_name_Hall     '-P 1'
loop_
    _symmetry_equiv_pos_as_xyz
    'x, y, z'
    '-x, -y, -z'
_cell_length_a     11.3464(11)
_cell_length_b     12.4437(12)
_cell_length_c     13.0523(14)
_cell_angle_alpha     75.861(7)
_cell_angle_beta     88.893(7)
_cell_angle_gamma     78.385(7)
_cell_volume     1749.6(3)
_cell_formula_units_Z     2
_cell_measurement_reflns_used     16510
_cell_measurement_theta_min     0.996
_cell_measurement_theta_max     25.10
_cell_measurement_temperature     273(2)
_exptl_crystal_description     prism
_exptl_crystal_colour     yellow
_exptl_crystal_size_max     0.18
_exptl_crystal_size_mid     0.16
_exptl_crystal_size_min     0.15
_exptl_crystal_density_diffrn     1.269
_exptl_crystal_density_meas     ?
_exptl_crystal_density_method     'not measured'
_exptl_crystal_F_000     708
_exptl_absorpt_coefficient_mu     0.090
_exptl_absorpt_correction_type     multi-scan
_exptl_absorpt_process_details     '(SADABS; Bruker, 2007)'
_exptl_absorpt_correction_T_min     0.984
_exptl_absorpt_correction_T_max     0.987
_exptl_special_details
;
;
_diffrn_ambient_temperature     273(2)
_diffrn_radiation_type     MoK\a
_diffrn_radiation_wavelength     0.71073
_diffrn_radiation_source     'fine-focus sealed tube'
_diffrn_radiation_monochromator     graphite
_diffrn_measurement_device_type     'Bruker APEXII CCD area-detector'
_diffrn_measurement_method     '\f and \w'
_diffrn_detector_area_resol_mean     ?
_diffrn_reflns_number     16510
_diffrn_reflns_av_R_equivalents     0.0576
_diffrn_reflns_av_sigmaI/netI     0.0838
_diffrn_reflns_theta_min     1.72
_diffrn_reflns_theta_max     25.10
_diffrn_reflns_theta_full     25.10
_diffrn_measured_fraction_theta_max     0.996
_diffrn_measured_fraction_theta_full     0.996
_diffrn_reflns_limit_h_min     -13
_diffrn_reflns_limit_h_max     13
_diffrn_reflns_limit_k_min     -14
_diffrn_reflns_limit_k_max     14
_diffrn_reflns_limit_l_min     -13
_diffrn_reflns_limit_l_max     15
_diffrn_standards_number     0
_diffrn_standards_interval_count     0
_diffrn_standards_interval_time     0
_diffrn_standards_decay_%     ?
_refine_special_details
;
Refinement of <i>F</i>^2^ against ALL reflections. The weighted <i>R</i>-factor
<i>wR</i> and goodness of fit <i>S</i> are based on <i>F</i>^2^, conventional
<i>R</i>-factors <i>R</i> are based on <i>F</i>, with <i>F</i> set to zero for
negative <i>F</i>^2^. The threshold expression of <i>F</i>^2^ >
\s(<i>F</i>^2^) is used only for calculating <i>R</i>-factors(gt) <i>etc</i>.
and is not relevant to the choice of reflections for refinement.
<i>R</i>-factors based on <i>F</i>^2^ are statistically about twice as large
as those based on <i>F</i>, and <i>R</i>- factors based on ALL data will be
even larger.
;
_reflns_number_total     6221
_reflns_number_gt     3077
_reflns_threshold_expression     I>2\s(I)
_refine_ls_structure_factor_coef     Fsqd
_refine_ls_matrix_type     full
_refine_ls_R_factor_all     0.1182
_refine_ls_R_factor_gt     0.0536
_refine_ls_wR_factor_gt     0.1200
_refine_ls_wR_factor_ref     0.1451
_refine_ls_goodness_of_fit_ref     0.938
_refine_ls_restrained_S_all     0.938
_refine_ls_number_reflns     6194
_refine_ls_number_parameters     443
_refine_ls_number_restraints     0
_refine_ls_hydrogen_treatment     constr
_refine_ls_weighting_scheme     calc
_refine_ls_weighting_details
                 'calc w=1/[\s^2^(Fo^2^)+(0.0583P)^2^] where P=(Fo^2^+2Fc^2^)/3'
_atom_sites_solution_hydrogens     geom
_atom_sites_solution_primary     direct
_atom_sites_solution_secondary     difmap
_refine_ls_shift/su_max     0.000
_refine_ls_shift/su_mean     0.000
_refine_diff_density_max     0.184
_refine_diff_density_min     -0.186
_refine_ls_extinction_method     'SHELXL97 (Sheldrick, 2008)'
_refine_ls_extinction_coef     0.0093(14)
_refine_ls_extinction_expression
                                  'Fc^*^=kFc[1+0.001xFc^2^\l^3^/sin(2\q)]^-1/4^'
loop_
    _atom_type_symbol
    _atom_type_description
    _atom_type_scat_dispersion_real
    _atom_type_scat_dispersion_imag
    _atom_type_scat_source
    'C' 'C' 0.0033 0.0016
                         'International Tables Vol C Tables 4.2.6.8 and 6.1.1.4'
    'H' 'H' 0.0000 0.0000
                         'International Tables Vol C Tables 4.2.6.8 and 6.1.1.4'
    'N' 'N' 0.0061 0.0033
                         'International Tables Vol C Tables 4.2.6.8 and 6.1.1.4'
    'O' 'O' 0.0106 0.0060
                         'International Tables Vol C Tables 4.2.6.8 and 6.1.1.4'
_computing_data_collection     'APEX2 (Bruker, 2007)'
_computing_cell_refinement     'SAINT (Bruker, 2007)'
_computing_data_reduction     'SAINT (Bruker, 2007)'
_computing_structure_solution     'SHELXS97 (Sheldrick, 2008)'
_computing_structure_refinement     'SHELXL97 (Sheldrick, 2008)'
_computing_molecular_graphics     'ORTEP-3 for Windows (Farrugia, 1997)'
_computing_publication_material     'WinGX (Farrugia, 1999)'
loop_
    _atom_site_type_symbol
    _atom_site_label
    _atom_site_fract_x
    _atom_site_fract_y
    _atom_site_fract_z
    _atom_site_U_iso_or_equiv
    _atom_site_adp_type
    _atom_site_calc_flag
    _atom_site_refinement_flags
    _atom_site_occupancy
    _atom_site_disorder_assembly
    _atom_site_disorder_group
    C C1 -0.6783(3) 0.6040(3) 0.6346(3) 0.1205(14) Uani d . 1 . .
    H H1A -0.7350 0.5856 0.5914 0.181 Uiso calc R 1 . .
    H H1B -0.7208 0.6457 0.6816 0.181 Uiso calc R 1 . .
    H H1C -0.6285 0.5355 0.6752 0.181 Uiso calc R 1 . .
    C C2 -0.5190(3) 0.7057(2) 0.6164(2) 0.0661(8) Uani d . 1 . .
    C C3 -0.4819(3) 0.6681(2) 0.7207(2) 0.0689(8) Uani d . 1 . .
    H H3 -0.5142 0.6112 0.7650 0.083 Uiso calc R 1 . .
    C C4 -0.3970(3) 0.7138(2) 0.7606(2) 0.0705(8) Uani d . 1 . .
    H H4A -0.3729 0.6879 0.8315 0.085 Uiso calc R 1 . .
    C C5 -0.3483(2) 0.7971(2) 0.6962(2) 0.0637(7) Uani d . 1 . .
    H H5 -0.2922 0.8283 0.7239 0.076 Uiso calc R 1 . .
    C C6 -0.3823(2) 0.8355(2) 0.5891(2) 0.0504(6) Uani d . 1 . .
    C C7 -0.4681(2) 0.7891(2) 0.5489(2) 0.0561(7) Uani d . 1 . .
    C C8 -0.3299(2) 0.9225(2) 0.5203(2) 0.0556(7) Uani d . 1 . .
    H H8 -0.2759 0.9550 0.5492 0.067 Uiso calc R 1 . .
    C C9 -0.2957(2) 1.0390(2) 0.35387(19) 0.0541(7) Uani d . 1 . .
    H H9A -0.2517 1.0717 0.3972 0.065 Uiso calc R 1 . .
    H H9B -0.3559 1.0994 0.3116 0.065 Uiso calc R 1 . .
    C C10 -0.7806(3) 1.3762(3) -0.1285(3) 0.1135(13) Uani d . 1 . .
    H H10A -0.7593 1.4442 -0.1701 0.170 Uiso calc R 1 . .
    H H10B -0.8450 1.3953 -0.0832 0.170 Uiso calc R 1 . .
    H H10C -0.8063 1.3352 -0.1746 0.170 Uiso calc R 1 . .
    C C11 -0.6932(2) 1.2070(2) -0.0018(2) 0.0585(7) Uani d . 1 . .
    C C12 -0.7994(2) 1.1700(3) 0.0167(2) 0.0672(8) Uani d . 1 . .
    H H12 -0.8709 1.2161 -0.0145 0.081 Uiso calc R 1 . .
    C C13 -0.8005(3) 1.0645(3) 0.0816(3) 0.0773(9) Uani d . 1 . .
    H H13 -0.8725 1.0393 0.0929 0.093 Uiso calc R 1 . .
    C C14 -0.6962(2) 0.9971(2) 0.1292(2) 0.0680(8) Uani d . 1 . .
    H H14 -0.6979 0.9259 0.1725 0.082 Uiso calc R 1 . .
    C C15 -0.5875(2) 1.0334(2) 0.11382(19) 0.0511(7) Uani d . 1 . .
    C C16 -0.5865(2) 1.1396(2) 0.0472(2) 0.0527(7) Uani d . 1 . .
    C C17 -0.4787(2) 0.9634(2) 0.16885(19) 0.0567(7) Uani d . 1 . .
    H H17 -0.4822 0.8927 0.2121 0.068 Uiso calc R 1 . .
    C C18 -0.2728(2) 0.9217(2) 0.21916(19) 0.0540(7) Uani d . 1 . .
    H H18A -0.2174 0.8917 0.1707 0.065 Uiso calc R 1 . .
    H H18B -0.2971 0.8584 0.2683 0.065 Uiso calc R 1 . .
    C C19 0.1639(4) 1.4133(3) 0.5082(3) 0.1264(14) Uani d . 1 . .
    H H19A 0.1696 1.3906 0.5840 0.190 Uiso calc R 1 . .
    H H19B 0.1277 1.4923 0.4858 0.190 Uiso calc R 1 . .
    H H19C 0.2429 1.4004 0.4803 0.190 Uiso calc R 1 . .
    C C20 0.0741(2) 1.3692(2) 0.3635(2) 0.0667(8) Uani d . 1 . .
    C C21 0.1075(3) 1.4562(2) 0.2895(3) 0.0770(9) Uani d . 1 . .
    H H21 0.1441 1.5075 0.3116 0.092 Uiso calc R 1 . .
    C C22 0.0876(3) 1.4686(2) 0.1828(3) 0.0822(9) Uani d . 1 . .
    H H22 0.1117 1.5272 0.1334 0.099 Uiso calc R 1 . .
    C C23 0.0320(2) 1.3938(2) 0.1502(2) 0.0727(8) Uani d . 1 . .
    H H23 0.0183 1.4023 0.0784 0.087 Uiso calc R 1 . .
    C C24 -0.0044(2) 1.3052(2) 0.2232(2) 0.0509(7) Uani d . 1 . .
    C C25 0.0163(2) 1.2936(2) 0.3301(2) 0.0581(7) Uani d . 1 . .
    C C26 -0.0634(2) 1.2277(2) 0.1863(2) 0.0547(7) Uani d . 1 . .
    H H26 -0.0732 1.2373 0.1138 0.066 Uiso calc R 1 . .
    C C27 -0.1624(2) 1.0776(2) 0.19919(19) 0.0591(7) Uani d . 1 . .
    H H27A -0.1064 1.0425 0.1541 0.071 Uiso calc R 1 . .
    H H27B -0.2297 1.1260 0.1550 0.071 Uiso calc R 1 . .
    C C28 0.3376(3) 0.6069(3) -0.0230(2) 0.0883(10) Uani d . 1 . .
    H H28A 0.3091 0.6053 -0.0912 0.132 Uiso calc R 1 . .
    H H28B 0.3572 0.5312 0.0209 0.132 Uiso calc R 1 . .
    H H28C 0.4082 0.6394 -0.0308 0.132 Uiso calc R 1 . .
    C C29 0.2713(2) 0.6854(2) 0.1230(2) 0.0519(7) Uani d . 1 . .
    C C30 0.3835(2) 0.6521(2) 0.1727(2) 0.0666(8) Uani d . 1 . .
    H H30 0.4489 0.6186 0.1394 0.080 Uiso calc R 1 . .
    C C31 0.3984(3) 0.6687(3) 0.2720(3) 0.0782(9) Uani d . 1 . .
    H H31 0.4743 0.6462 0.3052 0.094 Uiso calc R 1 . .
    C C32 0.3036(2) 0.7176(2) 0.3220(2) 0.0675(8) Uani d . 1 . .
    H H32 0.3149 0.7272 0.3894 0.081 Uiso calc R 1 . .
    C C33 0.1896(2) 0.7534(2) 0.27244(19) 0.0493(6) Uani d . 1 . .
    C C34 0.1742(2) 0.7371(2) 0.1721(2) 0.0472(6) Uani d . 1 . .
    C C35 0.0911(2) 0.8099(2) 0.3253(2) 0.0543(7) Uani d . 1 . .
    H H35 0.1062 0.8195 0.3919 0.065 Uiso calc R 1 . .
    C C36 -0.1053(2) 0.9013(2) 0.3478(2) 0.0583(7) Uani d . 1 . .
    H H36A -0.0667 0.9410 0.3885 0.070 Uiso calc R 1 . .
    H H36B -0.1378 0.8435 0.3973 0.070 Uiso calc R 1 . .
    C C37 -0.2085(2) 0.9849(2) 0.28059(18) 0.0475(6) Uani d . 1 . .
    N N1 -0.37817(18) 0.99528(17) 0.16006(15) 0.0527(5) Uani d . 1 . .
    N N2 -0.10224(18) 1.14746(18) 0.24823(16) 0.0586(6) Uani d . 1 . .
    N N3 -0.01463(19) 0.84665(17) 0.28493(15) 0.0544(6) Uani d . 1 . .
    N N4 -0.35536(17) 0.95591(17) 0.42188(17) 0.0542(6) Uani d . 1 . .
    O O1 -0.68132(17) 1.30936(18) -0.06743(17) 0.0877(6) Uani d . 1 . .
    O O2 -0.48359(14) 1.17979(14) 0.02791(14) 0.0690(5) Uani d . 1 . .
    H H2 -0.4272 1.1331 0.0611 0.104 Uiso calc R 1 . .
    O O3 -0.6060(2) 0.6698(2) 0.56997(16) 0.1045(8) Uani d . 1 . .
    O O4 -0.50509(17) 0.82276(16) 0.44657(14) 0.0791(6) Uani d . 1 . .
    H H4 -0.4688 0.8710 0.4150 0.119 Uiso calc R 1 . .
    O O5 0.24695(16) 0.67307(15) 0.02443(14) 0.0692(5) Uani d . 1 . .
    O O6 0.06588(14) 0.77182(15) 0.12026(13) 0.0641(5) Uani d . 1 . .
    H H6 0.0164 0.8014 0.1570 0.096 Uiso calc R 1 . .
    O O7 -0.01615(18) 1.20882(16) 0.40428(14) 0.0870(7) Uani d . 1 . .
    H H7 -0.0487 1.1704 0.3754 0.131 Uiso calc R 1 . .
    O O8 0.0914(2) 1.34865(17) 0.47009(17) 0.1004(7) Uani d . 1 . .
loop_
    _atom_site_aniso_label
    _atom_site_aniso_U_11
    _atom_site_aniso_U_22
    _atom_site_aniso_U_33
    _atom_site_aniso_U_12
    _atom_site_aniso_U_13
    _atom_site_aniso_U_23
    C1 0.130(3) 0.122(3) 0.118(3) -0.077(3) 0.002(3) -0.005(3)
    C2 0.080(2) 0.0671(19) 0.0570(19) -0.0297(17) 0.0043(16) -0.0143(16)
    C3 0.091(2) 0.0606(19) 0.0545(19) -0.0213(17) 0.0114(17) -0.0093(16)
    C4 0.087(2) 0.071(2) 0.0492(17) -0.0113(17) 0.0006(16) -0.0090(16)
    C5 0.0650(18) 0.076(2) 0.0539(18) -0.0153(16) -0.0037(14) -0.0208(16)
    C6 0.0527(15) 0.0560(16) 0.0465(16) -0.0115(13) 0.0051(13) -0.0200(14)
    C7 0.0656(17) 0.0617(18) 0.0441(16) -0.0180(15) 0.0041(14) -0.0149(14)
    C8 0.0527(16) 0.0623(18) 0.0592(18) -0.0135(14) 0.0050(14) -0.0273(15)
    C9 0.0607(16) 0.0543(16) 0.0512(16) -0.0170(14) 0.0047(14) -0.0160(14)
    C10 0.117(3) 0.082(2) 0.121(3) -0.005(2) -0.033(3) 0.005(2)
    C11 0.0613(18) 0.0593(19) 0.0583(18) -0.0161(15) -0.0014(15) -0.0173(15)
    C12 0.0532(17) 0.076(2) 0.075(2) -0.0103(15) -0.0054(15) -0.0256(18)
    C13 0.0562(19) 0.088(2) 0.097(2) -0.0291(18) 0.0082(18) -0.030(2)
    C14 0.0591(18) 0.0647(19) 0.086(2) -0.0271(16) 0.0036(16) -0.0172(17)
    C15 0.0527(16) 0.0530(16) 0.0543(16) -0.0208(13) 0.0028(13) -0.0176(14)
    C16 0.0481(16) 0.0660(18) 0.0525(16) -0.0204(14) 0.0039(13) -0.0236(14)
    C17 0.0643(18) 0.0588(17) 0.0540(17) -0.0225(15) 0.0071(14) -0.0192(14)
    C18 0.0551(16) 0.0551(16) 0.0571(16) -0.0163(14) 0.0036(13) -0.0197(14)
    C19 0.164(4) 0.111(3) 0.124(3) -0.049(3) -0.046(3) -0.046(3)
    C20 0.076(2) 0.0602(19) 0.067(2) -0.0202(16) -0.0088(16) -0.0167(17)
    C21 0.084(2) 0.0555(19) 0.097(3) -0.0239(17) -0.0023(19) -0.0208(19)
    C22 0.096(2) 0.064(2) 0.088(3) -0.0369(18) 0.005(2) -0.0059(19)
    C23 0.084(2) 0.070(2) 0.0649(19) -0.0292(17) 0.0038(16) -0.0058(17)
    C24 0.0545(15) 0.0473(16) 0.0500(17) -0.0126(13) 0.0033(13) -0.0084(13)
    C25 0.0637(17) 0.0510(17) 0.0593(18) -0.0201(14) -0.0005(14) -0.0060(15)
    C26 0.0529(16) 0.0597(17) 0.0521(16) -0.0138(14) 0.0036(13) -0.0132(14)
    C27 0.0687(17) 0.0664(17) 0.0486(16) -0.0295(15) -0.0004(13) -0.0130(14)
    C28 0.087(2) 0.094(2) 0.097(2) -0.0184(19) 0.023(2) -0.050(2)
    C29 0.0546(17) 0.0526(16) 0.0486(16) -0.0155(13) 0.0055(14) -0.0091(13)
    C30 0.0521(18) 0.0663(19) 0.076(2) -0.0059(14) 0.0028(16) -0.0117(17)
    C31 0.0482(18) 0.095(2) 0.087(2) -0.0025(16) -0.0133(17) -0.021(2)
    C32 0.0580(18) 0.084(2) 0.0589(18) -0.0105(16) -0.0107(15) -0.0164(16)
    C33 0.0467(15) 0.0541(16) 0.0467(15) -0.0128(13) -0.0049(13) -0.0088(13)
    C34 0.0379(14) 0.0488(15) 0.0529(16) -0.0134(12) -0.0039(13) -0.0048(13)
    C35 0.0574(17) 0.0608(17) 0.0476(16) -0.0183(14) -0.0043(14) -0.0130(14)
    C36 0.0566(16) 0.0681(18) 0.0516(16) -0.0115(14) 0.0032(14) -0.0183(14)
    C37 0.0524(15) 0.0493(15) 0.0433(15) -0.0156(13) 0.0027(13) -0.0120(13)
    N1 0.0511(13) 0.0596(14) 0.0513(13) -0.0157(11) 0.0025(11) -0.0175(11)
    N2 0.0651(14) 0.0654(15) 0.0520(13) -0.0311(12) 0.0027(11) -0.0123(12)
    N3 0.0477(13) 0.0636(14) 0.0534(13) -0.0122(11) 0.0016(11) -0.0162(11)
    N4 0.0533(13) 0.0612(14) 0.0519(14) -0.0156(11) 0.0086(11) -0.0182(12)
    O1 0.0758(14) 0.0767(14) 0.0974(16) -0.0167(12) -0.0118(12) 0.0055(13)
    O2 0.0564(11) 0.0705(12) 0.0794(13) -0.0261(10) 0.0020(10) -0.0061(10)
    O3 0.1308(19) 0.1312(19) 0.0715(14) -0.0868(17) 0.0009(13) -0.0134(14)
    O4 0.0976(14) 0.0991(15) 0.0501(12) -0.0504(12) -0.0052(10) -0.0104(11)
    O5 0.0691(12) 0.0804(14) 0.0596(12) -0.0096(11) 0.0072(10) -0.0249(11)
    O6 0.0455(10) 0.0858(13) 0.0635(11) -0.0079(9) -0.0075(9) -0.0268(10)
    O7 0.1317(18) 0.0847(14) 0.0563(12) -0.0599(14) -0.0076(12) -0.0072(11)
    O8 0.149(2) 0.0852(15) 0.0793(16) -0.0509(15) -0.0278(14) -0.0184(13)
_geom_special_details
;
All e.s.d.'s (except the e.s.d. in the dihedral angle between two l.s. planes)
are estimated using the full covariance matrix. The cell e.s.d.'s are taken
into account individually in the estimation of e.s.d.'s in distances, angles
and torsion angles; correlations between e.s.d.'s in cell parameters are only
used when they are defined by crystal symmetry. An approximate (isotropic)
treatment of cell e.s.d.'s is used for estimating e.s.d.'s involving l.s.
planes.
;
loop_
    _geom_bond_atom_site_label_1
    _geom_bond_atom_site_label_2
    _geom_bond_site_symmetry_2
    _geom_bond_distance
    _geom_bond_publ_flag
    C1 O3 . 1.401(3) ?
    C1 H1A . 0.9600 ?
    C1 H1B . 0.9600 ?
    C1 H1C . 0.9600 ?
    C2 O3 . 1.369(3) ?
    C2 C3 . 1.371(3) ?
    C2 C7 . 1.400(3) ?
    C3 C4 . 1.381(4) ?
    C3 H3 . 0.9300 ?
    C4 C5 . 1.369(3) ?
    C4 H4A . 0.9300 ?
    C5 C6 . 1.397(3) ?
    C5 H5 . 0.9300 ?
    C6 C7 . 1.397(3) ?
    C6 C8 . 1.447(3) ?
    C7 O4 . 1.346(3) ?
    C8 N4 . 1.270(3) ?
    C8 H8 . 0.9300 ?
    C9 N4 . 1.457(3) ?
    C9 C37 . 1.535(3) ?
    C9 H9A . 0.9700 ?
    C9 H9B . 0.9700 ?
    C10 O1 . 1.390(3) ?
    C10 H10A . 0.9600 ?
    C10 H10B . 0.9600 ?
    C10 H10C . 0.9600 ?
    C11 C12 . 1.371(3) ?
    C11 O1 . 1.380(3) ?
    C11 C16 . 1.392(3) ?
    C12 C13 . 1.379(4) ?
    C12 H12 . 0.9300 ?
    C13 C14 . 1.365(4) ?
    C13 H13 . 0.9300 ?
    C14 C15 . 1.391(3) ?
    C14 H14 . 0.9300 ?
    C15 C16 . 1.396(3) ?
    C15 C17 . 1.447(3) ?
    C16 O2 . 1.356(3) ?
    C17 N1 . 1.275(3) ?
    C17 H17 . 0.9300 ?
    C18 N1 . 1.454(3) ?
    C18 C37 . 1.534(3) ?
    C18 H18A . 0.9700 ?
    C18 H18B . 0.9700 ?
    C19 O8 . 1.432(3) ?
    C19 H19A . 0.9600 ?
    C19 H19B . 0.9600 ?
    C19 H19C . 0.9600 ?
    C20 O8 . 1.362(3) ?
    C20 C21 . 1.375(3) ?
    C20 C25 . 1.402(4) ?
    C21 C22 . 1.381(4) ?
    C21 H21 . 0.9300 ?
    C22 C23 . 1.373(4) ?
    C22 H22 . 0.9300 ?
    C23 C24 . 1.396(3) ?
    C23 H23 . 0.9300 ?
    C24 C25 . 1.387(3) ?
    C24 C26 . 1.453(3) ?
    C25 O7 . 1.353(3) ?
    C26 N2 . 1.270(3) ?
    C26 H26 . 0.9300 ?
    C27 N2 . 1.469(3) ?
    C27 C37 . 1.535(3) ?
    C27 H27A . 0.9700 ?
    C27 H27B . 0.9700 ?
    C28 O5 . 1.415(3) ?
    C28 H28A . 0.9600 ?
    C28 H28B . 0.9600 ?
    C28 H28C . 0.9600 ?
    C29 O5 . 1.372(3) ?
    C29 C30 . 1.378(3) ?
    C29 C34 . 1.389(3) ?
    C30 C31 . 1.381(4) ?
    C30 H30 . 0.9300 ?
    C31 C32 . 1.363(4) ?
    C31 H31 . 0.9300 ?
    C32 C33 . 1.397(3) ?
    C32 H32 . 0.9300 ?
    C33 C34 . 1.393(3) ?
    C33 C35 . 1.452(3) ?
    C34 O6 . 1.353(3) ?
    C35 N3 . 1.270(3) ?
    C35 H35 . 0.9300 ?
    C36 N3 . 1.468(3) ?
    C36 C37 . 1.525(3) ?
    C36 H36A . 0.9700 ?
    C36 H36B . 0.9700 ?
    O2 H2 . 0.8200 ?
    O4 H4 . 0.8200 ?
    O6 H6 . 0.8200 ?
    O7 H7 . 0.8200 ?
loop_
    _geom_angle_atom_site_label_1
    _geom_angle_atom_site_label_2
    _geom_angle_atom_site_label_3
    _geom_angle_site_symmetry_1
    _geom_angle_site_symmetry_3
    _geom_angle
    _geom_angle_publ_flag
    O3 C1 H1A . . 109.5 ?
    O3 C1 H1B . . 109.5 ?
    H1A C1 H1B . . 109.5 ?
    O3 C1 H1C . . 109.5 ?
    H1A C1 H1C . . 109.5 ?
    H1B C1 H1C . . 109.5 ?
    O3 C2 C3 . . 125.3(3) ?
    O3 C2 C7 . . 114.8(2) ?
    C3 C2 C7 . . 119.8(3) ?
    C2 C3 C4 . . 120.6(3) ?
    C2 C3 H3 . . 119.7 ?
    C4 C3 H3 . . 119.7 ?
    C5 C4 C3 . . 120.3(3) ?
    C5 C4 H4A . . 119.8 ?
    C3 C4 H4A . . 119.8 ?
    C4 C5 C6 . . 120.4(3) ?
    C4 C5 H5 . . 119.8 ?
    C6 C5 H5 . . 119.8 ?
    C7 C6 C5 . . 119.1(2) ?
    C7 C6 C8 . . 120.2(2) ?
    C5 C6 C8 . . 120.7(2) ?
    O4 C7 C6 . . 122.0(2) ?
    O4 C7 C2 . . 118.3(2) ?
    C6 C7 C2 . . 119.6(2) ?
    N4 C8 C6 . . 122.1(2) ?
    N4 C8 H8 . . 118.9 ?
    C6 C8 H8 . . 118.9 ?
    N4 C9 C37 . . 111.28(19) ?
    N4 C9 H9A . . 109.4 ?
    C37 C9 H9A . . 109.4 ?
    N4 C9 H9B . . 109.4 ?
    C37 C9 H9B . . 109.4 ?
    H9A C9 H9B . . 108.0 ?
    O1 C10 H10A . . 109.5 ?
    O1 C10 H10B . . 109.5 ?
    H10A C10 H10B . . 109.5 ?
    O1 C10 H10C . . 109.5 ?
    H10A C10 H10C . . 109.5 ?
    H10B C10 H10C . . 109.5 ?
    C12 C11 O1 . . 125.0(3) ?
    C12 C11 C16 . . 120.1(3) ?
    O1 C11 C16 . . 114.9(2) ?
    C11 C12 C13 . . 120.2(3) ?
    C11 C12 H12 . . 119.9 ?
    C13 C12 H12 . . 119.9 ?
    C14 C13 C12 . . 120.3(3) ?
    C14 C13 H13 . . 119.9 ?
    C12 C13 H13 . . 119.9 ?
    C13 C14 C15 . . 120.8(3) ?
    C13 C14 H14 . . 119.6 ?
    C15 C14 H14 . . 119.6 ?
    C14 C15 C16 . . 118.7(2) ?
    C14 C15 C17 . . 120.3(2) ?
    C16 C15 C17 . . 120.9(2) ?
    O2 C16 C11 . . 118.4(2) ?
    O2 C16 C15 . . 121.8(2) ?
    C11 C16 C15 . . 119.8(2) ?
    N1 C17 C15 . . 122.3(2) ?
    N1 C17 H17 . . 118.8 ?
    C15 C17 H17 . . 118.8 ?
    N1 C18 C37 . . 111.7(2) ?
    N1 C18 H18A . . 109.3 ?
    C37 C18 H18A . . 109.3 ?
    N1 C18 H18B . . 109.3 ?
    C37 C18 H18B . . 109.3 ?
    H18A C18 H18B . . 107.9 ?
    O8 C19 H19A . . 109.5 ?
    O8 C19 H19B . . 109.5 ?
    H19A C19 H19B . . 109.5 ?
    O8 C19 H19C . . 109.5 ?
    H19A C19 H19C . . 109.5 ?
    H19B C19 H19C . . 109.5 ?
    O8 C20 C21 . . 125.5(3) ?
    O8 C20 C25 . . 115.1(3) ?
    C21 C20 C25 . . 119.3(3) ?
    C20 C21 C22 . . 121.1(3) ?
    C20 C21 H21 . . 119.5 ?
    C22 C21 H21 . . 119.5 ?
    C23 C22 C21 . . 119.4(3) ?
    C23 C22 H22 . . 120.3 ?
    C21 C22 H22 . . 120.3 ?
    C22 C23 C24 . . 121.1(3) ?
    C22 C23 H23 . . 119.5 ?
    C24 C23 H23 . . 119.4 ?
    C25 C24 C23 . . 118.9(2) ?
    C25 C24 C26 . . 121.4(2) ?
    C23 C24 C26 . . 119.8(2) ?
    O7 C25 C24 . . 121.4(2) ?
    O7 C25 C20 . . 118.3(3) ?
    C24 C25 C20 . . 120.2(3) ?
    N2 C26 C24 . . 123.1(2) ?
    N2 C26 H26 . . 118.4 ?
    C24 C26 H26 . . 118.4 ?
    N2 C27 C37 . . 112.89(19) ?
    N2 C27 H27A . . 109.0 ?
    C37 C27 H27A . . 109.0 ?
    N2 C27 H27B . . 109.0 ?
    C37 C27 H27B . . 109.0 ?
    H27A C27 H27B . . 107.8 ?
    O5 C28 H28A . . 109.5 ?
    O5 C28 H28B . . 109.5 ?
    H28A C28 H28B . . 109.5 ?
    O5 C28 H28C . . 109.5 ?
    H28A C28 H28C . . 109.5 ?
    H28B C28 H28C . . 109.5 ?
    O5 C29 C30 . . 124.4(3) ?
    O5 C29 C34 . . 115.6(2) ?
    C30 C29 C34 . . 120.0(3) ?
    C29 C30 C31 . . 119.8(3) ?
    C29 C30 H30 . . 120.1 ?
    C31 C30 H30 . . 120.1 ?
    C32 C31 C30 . . 120.9(3) ?
    C32 C31 H31 . . 119.5 ?
    C30 C31 H31 . . 119.5 ?
    C31 C32 C33 . . 120.2(3) ?
    C31 C32 H32 . . 119.9 ?
    C33 C32 H32 . . 119.9 ?
    C34 C33 C32 . . 119.1(3) ?
    C34 C33 C35 . . 121.7(2) ?
    C32 C33 C35 . . 119.2(2) ?
    O6 C34 C29 . . 118.8(2) ?
    O6 C34 C33 . . 121.2(2) ?
    C29 C34 C33 . . 120.0(2) ?
    N3 C35 C33 . . 123.2(2) ?
    N3 C35 H35 . . 118.4 ?
    C33 C35 H35 . . 118.4 ?
    N3 C36 C37 . . 113.1(2) ?
    N3 C36 H36A . . 109.0 ?
    C37 C36 H36A . . 109.0 ?
    N3 C36 H36B . . 109.0 ?
    C37 C36 H36B . . 109.0 ?
    H36A C36 H36B . . 107.8 ?
    C36 C37 C18 . . 109.1(2) ?
    C36 C37 C27 . . 111.42(19) ?
    C18 C37 C27 . . 107.39(18) ?
    C36 C37 C9 . . 108.6(2) ?
    C18 C37 C9 . . 110.63(19) ?
    C27 C37 C9 . . 109.64(19) ?
    C17 N1 C18 . . 119.5(2) ?
    C26 N2 C27 . . 116.9(2) ?
    C35 N3 C36 . . 117.2(2) ?
    C8 N4 C9 . . 120.7(2) ?
    C11 O1 C10 . . 118.6(2) ?
    C16 O2 H2 . . 109.5 ?
    C2 O3 C1 . . 118.8(2) ?
    C7 O4 H4 . . 109.5 ?
    C29 O5 C28 . . 118.0(2) ?
    C34 O6 H6 . . 109.5 ?
    C25 O7 H7 . . 109.5 ?
    C20 O8 C19 . . 117.6(3) ?
loop_
    _geom_hbond_atom_site_label_D
    _geom_hbond_atom_site_label_H
    _geom_hbond_atom_site_label_A
    _geom_hbond_site_symmetry_A
    _geom_hbond_distance_DH
    _geom_hbond_distance_HA
    _geom_hbond_distance_DA
    _geom_hbond_angle_DHA
    O2 H2 N1 . 0.82 1.87 2.592(3) 146.9
    O4 H4 N4 . 0.82 1.84 2.567(2) 147.3
    O6 H6 N3 . 0.82 1.89 2.623(3) 147.5
    O7 H7 N2 . 0.82 1.88 2.612(3) 147.5
    C27 H27B N1 . 0.97 2.56 2.936(3) 103.4
    C26 H26 O5 2_575 0.93 2.58 3.309(3) 135.7
    C28 H28C O2 2_575 0.96 2.57 3.387(3) 142.9
    C12 H12 O6 2_475 0.93 2.59 3.400(3) 145.9
    C32 H32 O3 1_655 0.93 2.42 3.289(3) 154.9
    C36 H36B O8 2_576 0.97 2.55 3.399(3) 146.3
