# Supplementary material for: A four-armed Schiff base: 6,6′,6′′,6′′′-tetra­meth­oxy-2,2′,2′′,2′′′-[methanetetra­yltetra­kis(methylenenitrilo­methyl­idyne)]tetra­phenol
Source: Acta Crystallogr Sect E Struct Rep Online. 2008 Jul 12;64(Pt 8):o1455. doi: 10.1107/S1600536808020618 (PMC2962085; doi:10.1107/S1600536808020618)
Supplement: Supplementary file 2 [file e-64-o1455-Isup2.hkl]

#
# h,k,l, Fc-squared, Fo-squared, sigma(Fo-squared) and status flag
#
data_I
_shelx_title ' P in P-1'
_shelx_refln_list_code          4
_shelx_F_calc_maximum      173.81
_exptl_crystal_F_000       770.00
_reflns_d_resolution_high  0.8377
 
loop_
 _symmetry_equiv_pos_as_xyz
 'x, y, z'
 '-x, -y, -z'
 
_cell_length_a    11.3464
_cell_length_b    12.4437
_cell_length_c    13.0523
_cell_angle_alpha  75.861
_cell_angle_beta   88.893
_cell_angle_gamma  78.385
 
_shelx_F_squared_multiplier     1.000
 
loop_
 _refln_index_h
 _refln_index_k
 _refln_index_l
 _refln_F_squared_calc
 _refln_F_squared_meas
 _refln_F_squared_sigma
 _refln_observed_status
   1   0   0      209.03      193.11      6.45 o
   2   0   0      707.50      736.51     23.47 o
   3   0   0     1840.68     1787.01     56.05 o
   4   0   0        0.34        0.00      1.18 o
   5   0   0      375.37      367.50     11.91 o
   6   0   0      234.59      239.73      8.31 o
   7   0   0      426.53      433.18     14.69 o
   8   0   0        6.49        5.11      2.94 o
   9   0   0       59.06       64.04      9.11 o
  10   0   0      441.94      479.96     41.43 o
  11   0   0       13.48       26.01      7.65 o
  12   0   0        7.37        1.05      5.14 o
  13   0   0        2.49        0.00      5.10 o
 -13   1   0        5.10        8.34     10.33 o
 -12   1   0        0.21        2.36      5.26 o
 -11   1   0       31.28       36.64      8.46 o
 -10   1   0      321.46      316.04     29.90 o
  -9   1   0        0.83        5.32      5.15 o
  -8   1   0       25.93       32.58      6.69 o
  -7   1   0        4.05        5.66      3.95 o
  -6   1   0      148.23      145.08      8.48 o
  -5   1   0      228.32      211.82     10.18 o
  -4   1   0        0.91        0.79      1.74 o
  -3   1   0       33.01       32.22      6.90 o
  -2   1   0      955.91      995.53     67.13 o
  -1   1   0     2806.83     2481.19    145.85 o
   0   1   0     3226.82     3337.27    135.93 o
   1   1   0     1826.33     1667.41     68.27 o
   2   1   0       24.14       22.36      2.43 o
   3   1   0        8.29        8.08      1.74 o
   4   1   0       99.59       78.85      5.10 o
   5   1   0      338.45      343.72      9.58 o
   6   1   0      146.86      154.74      5.79 o
   7   1   0       80.00       70.59      4.15 o
   8   1   0        4.17        8.92      2.56 o
   9   1   0       11.37        9.95      3.40 o
  10   1   0       40.78       36.68      9.78 o
  11   1   0       10.82       16.28      6.64 o
  12   1   0       32.26       31.23     12.38 o
  13   1   0        0.89        6.36      6.87 o
 -12   2   0        3.77       10.76      6.50 o
 -11   2   0        2.92        0.00      5.23 o
 -10   2   0        0.63        1.20      5.06 o
  -9   2   0       72.74       89.67     11.65 o
  -8   2   0       76.05       62.72      8.79 o
  -7   2   0       13.69       11.98      4.98 o
  -6   2   0        2.57        5.34      3.61 o
  -5   2   0      144.43      114.14      7.42 o
  -4   2   0     2583.39     2635.04     79.05 o
  -3   2   0     1077.76      978.54     39.22 o
  -2   2   0    30209.00    34591.22   1976.50 o
  -1   2   0     1587.85     1401.52     58.36 o
   0   2   0     7695.67     8020.85    324.92 o
   1   2   0     4190.87     3994.86    162.37 o
   2   2   0     3567.39     3399.04    138.67 o
   3   2   0      239.68      230.72     11.41 o
   4   2   0      390.98      356.14     13.86 o
   5   2   0      155.36      149.79      7.13 o
   6   2   0      513.69      542.15     15.41 o
   7   2   0      175.47      161.26      6.71 o
   8   2   0       68.81       79.93      5.18 o
   9   2   0       36.87       34.96      4.32 o
  10   2   0       34.19       44.88      5.64 o
  11   2   0       22.09       20.13      5.87 o
  12   2   0       52.46       56.63     10.70 o
  13   2   0       10.55       18.82      9.83 o
 -12   3   0        0.52        0.00      5.39 o
 -11   3   0        5.59        1.91      5.41 o
 -10   3   0       17.87       15.97      6.74 o
  -9   3   0      103.47       77.24     10.90 o
  -8   3   0        0.95        5.41      5.36 o
  -7   3   0       53.37       52.81      8.10 o
  -6   3   0       88.27       89.72      9.41 o
  -5   3   0     1407.27     1413.92     43.49 o
  -4   3   0       28.06       23.63      2.82 o
  -3   3   0     3275.07     3065.68    102.59 o
  -2   3   0       62.96       66.66      7.37 o
  -1   3   0        0.18        3.65      1.77 o
   0   3   0     3959.55     3892.11    159.12 o
   1   3   0    12605.09    13127.50    531.34 o
   2   3   0    18264.90    20204.11    816.68 o
   3   3   0      277.82      279.56     10.21 o
   4   3   0       15.48       10.75      2.13 o
   5   3   0       33.65       33.74      2.80 o
   6   3   0      529.22      543.67     14.80 o
   7   3   0       38.70       42.25      3.39 o
   8   3   0       12.16        7.25      2.35 o
   9   3   0        1.01        0.00      2.22 o
  10   3   0       54.51       51.94      8.60 o
  11   3   0        6.20       12.42      8.41 o
  12   3   0       30.57       47.64     13.65 o
  13   3   0        3.78        4.76      8.14 o
 -11   4   0        1.47        0.00      5.45 o
 -10   4   0        0.73        0.69      5.47 o
  -9   4   0       40.94       36.28     10.19 o
  -8   4   0      500.68      537.88     29.40 o
  -7   4   0       11.22        6.00      4.95 o
  -6   4   0       60.33       66.92      8.76 o
  -5   4   0        1.57        3.36      2.86 o
  -4   4   0      254.45      258.52     12.21 o
  -3   4   0      726.10      674.27     29.36 o
  -2   4   0       22.84       25.91      2.95 o
  -1   4   0      111.89      109.55      7.58 o
   0   4   0       83.56       72.62      5.64 o
   1   4   0      268.74      240.75     12.12 o
   2   4   0      346.53      333.95     11.89 o
   3   4   0      418.34      427.09     15.88 o
   4   4   0      465.82      459.37     14.28 o
   5   4   0       50.36       55.30      3.67 o
   6   4   0      139.22      147.04      6.69 o
   7   4   0      191.42      190.31      6.74 o
   8   4   0       59.66       68.38      6.37 o
   9   4   0       19.48       15.08      3.96 o
  10   4   0        1.87        1.22      3.34 o
  11   4   0       17.82       12.97      8.47 o
  12   4   0       17.68       12.48     11.24 o
  13   4   0        2.11        0.65      7.48 o
 -11   5   0        0.17        0.00      5.38 o
 -10   5   0        0.00        0.00      5.02 o
  -9   5   0       19.39       14.18      7.89 o
  -8   5   0      127.71      144.65     14.72 o
  -7   5   0      798.11      858.65     53.13 o
  -6   5   0        5.89        0.52      4.01 o
  -5   5   0       22.54       19.36      5.54 o
  -4   5   0       33.37       30.78      4.60 o
  -3   5   0       17.99       11.64      5.50 o
  -2   5   0       90.17       89.91      5.49 o
  -1   5   0       41.61       36.34      5.91 o
   0   5   0      635.47      631.00     19.76 o
   1   5   0       75.12       80.27      5.04 o
   2   5   0     3209.70     3116.57     90.00 o
   3   5   0       64.78       62.29      4.00 o
   4   5   0      279.94      300.79     10.38 o
   5   5   0        8.68        9.56      2.09 o
   6   5   0      413.89      421.45     13.26 o
   7   5   0        0.17        3.64      2.46 o
   8   5   0       11.79       16.99      3.61 o
   9   5   0      113.35      111.23     11.35 o
  10   5   0        1.96        7.45      3.93 o
  11   5   0       57.08       76.80     15.46 o
  12   5   0       38.44       44.09      8.17 o
  13   5   0        0.39        4.24      6.59 o
 -10   6   0       22.87       12.05      9.30 o
  -9   6   0        6.44       16.30      6.43 o
  -8   6   0       59.90       66.02     10.40 o
  -7   6   0        5.35        6.82      5.84 o
  -6   6   0       35.17       36.09      8.38 o
  -5   6   0        5.42        4.64      5.10 o
  -4   6   0       45.58       42.27      6.87 o
  -3   6   0       82.23       83.09      7.07 o
  -2   6   0      129.74      132.18      6.92 o
  -1   6   0      345.79      357.49     11.70 o
   0   6   0     1756.88     1798.38     53.19 o
   1   6   0     2013.56     2051.41     59.88 o
   2   6   0     1222.81     1247.97     40.25 o
   3   6   0      481.87      474.92     17.99 o
   4   6   0      537.54      511.11     17.13 o
   5   6   0        2.48        7.47      2.15 o
   6   6   0      171.04      173.79      7.54 o
   7   6   0       90.03       77.78      5.85 o
   8   6   0      985.08     1018.72     50.14 o
   9   6   0       47.16       43.90      8.34 o
  10   6   0      369.66      399.08     31.22 o
  11   6   0       10.18       12.19      5.92 o
  12   6   0        8.48        0.26      6.64 o
  13   6   0       24.83       16.21      7.17 o
 -10   7   0       14.68       11.25      7.02 o
  -9   7   0        0.19        0.80      5.18 o
  -8   7   0        0.34        0.00      4.53 o
  -7   7   0      266.97      253.13     32.14 o
  -6   7   0      136.07      130.88     13.38 o
  -5   7   0        0.47        0.00      4.28 o
  -4   7   0        0.57        3.75      4.16 o
  -3   7   0      100.44      105.53     10.86 o
  -2   7   0        2.90        2.28      3.04 o
  -1   7   0       11.57       15.35      2.84 o
   0   7   0       75.44       86.07      6.84 o
   1   7   0      454.79      484.51     15.10 o
   2   7   0        0.80        1.71      1.85 o
   3   7   0       25.20       23.87      3.15 o
   4   7   0        4.58       10.64      2.59 o
   5   7   0      934.15      931.74     29.86 o
   6   7   0        3.72        5.37      2.84 o
   7   7   0        4.22        0.94      2.73 o
   8   7   0      250.91      247.79     13.52 o
   9   7   0      115.76      115.42      9.33 o
  10   7   0       74.03       61.19      8.71 o
  11   7   0        1.37        7.16      5.80 o
  12   7   0        5.62        7.03      5.74 o
  -9   8   0        0.00        3.52      5.40 o
  -8   8   0        0.24        1.17      4.56 o
  -7   8   0       39.14       24.71      9.02 o
  -6   8   0      147.36      166.61     25.30 o
  -5   8   0      115.67      119.69     12.60 o
  -4   8   0      333.22      342.84     29.77 o
  -3   8   0       12.84       21.62      5.91 o
  -2   8   0       87.00       86.00      9.02 o
  -1   8   0      176.23      181.34     11.92 o
   0   8   0      424.31      427.10     17.68 o
   1   8   0      148.74      157.46      9.19 o
   2   8   0       26.58       34.00      4.71 o
   3   8   0      149.80      164.56      9.63 o
   4   8   0        9.99        6.54      3.05 o
   5   8   0       26.08       27.34      6.98 o
   6   8   0     2209.42     2172.98     82.60 o
   7   8   0        3.27        3.71      3.70 o
   8   8   0     1051.07     1099.10     45.44 o
   9   8   0       28.73       34.77      7.04 o
  10   8   0       21.09       10.89      5.60 o
  11   8   0        0.53        2.31      5.19 o
  12   8   0        0.90        9.97      5.93 o
  -8   9   0        0.26        5.12      5.62 o
  -7   9   0       29.26       28.85      7.73 o
  -6   9   0       36.65       46.41      9.42 o
  -5   9   0        3.75        6.47      5.82 o
  -4   9   0       41.14       35.72      7.95 o
  -3   9   0       45.79       46.20      7.86 o
  -2   9   0        5.95        4.02      4.49 o
  -1   9   0        0.16        0.00      4.94 o
   0   9   0        6.37        3.12      6.55 o
   1   9   0       35.69       31.99      7.28 o
   2   9   0       18.88       10.73      3.86 o
   3   9   0       69.58       60.94     11.45 o
   4   9   0        2.80        8.28      4.09 o
   5   9   0      162.27      153.51     13.17 o
   6   9   0      305.11      388.94     36.40 o
   7   9   0       60.72       73.98     15.49 o
   8   9   0        8.52       10.30      8.91 o
   9   9   0       15.78       27.59      7.84 o
  10   9   0        0.00        2.28      4.75 o
  11   9   0        0.04        1.22      5.48 o
  12   9   0        0.03        0.00      5.64 o
  -7  10   0       23.96        9.16      5.96 o
  -6  10   0        0.97        2.19      4.98 o
  -5  10   0       60.30       61.10     11.45 o
  -4  10   0        2.61        0.00      5.04 o
  -3  10   0       60.06       58.83      8.99 o
  -2  10   0       13.14       33.53      9.60 o
  -1  10   0       44.86       62.74     20.05 o
   0  10   0       12.49       16.83     13.94 o
   1  10   0       14.15        8.81      5.45 o
   2  10   0       25.22       23.84      7.10 o
   3  10   0      138.91      130.75     11.90 o
   4  10   0      644.21      592.93     34.60 o
   5  10   0       18.23       30.52      7.19 o
   6  10   0      516.45      597.30     31.23 o
   7  10   0       27.81       22.55      6.59 o
   8  10   0       35.37       35.49      8.47 o
   9  10   0        0.37        0.00      5.61 o
  10  10   0        1.11        0.00      7.04 o
  11  10   0        6.08        4.69      6.29 o
  -6  11   0        6.07        2.78     12.15 o
  -5  11   0        1.19        0.00      5.02 o
  -4  11   0       50.10       52.93     12.16 o
  -3  11   0        2.66        4.03      6.83 o
  -2  11   0        0.79        3.02     10.81 o
  -1  11   0       35.63       39.22     17.61 o
   0  11   0        0.18        0.00      9.43 o
   1  11   0       14.88        5.04     11.06 o
   2  11   0       13.37        7.54      5.95 o
   3  11   0      162.94      181.90     27.23 o
   4  11   0        1.10        0.67      4.05 o
   5  11   0       14.43       10.00      6.15 o
   6  11   0        8.29        6.02      5.68 o
   7  11   0       15.16       11.84      8.49 o
   8  11   0        0.48        3.38      5.55 o
   9  11   0        0.20        0.00      6.09 o
  10  11   0       18.23       29.11     11.68 o
  -5  12   0       17.78       15.84      8.59 o
  -4  12   0        0.09        0.00      9.69 o
  -3  12   0        8.89       21.28     14.56 o
  -2  12   0        7.37        6.30      9.10 o
  -1  12   0        0.02        2.66     10.02 o
   0  12   0        1.73        0.00      8.82 o
   1  12   0       10.47        7.87     12.60 o
   2  12   0      128.25      115.33     15.01 o
   3  12   0       59.72       44.38     10.93 o
   4  12   0       12.66       10.95      6.31 o
   5  12   0        6.65       10.96      6.54 o
   6  12   0        0.56        5.73      6.27 o
   7  12   0        5.28       13.59      6.94 o
   8  12   0        9.32       10.86     12.23 o
   9  12   0       24.84       41.50     13.10 o
  -3  13   0       12.94       18.73     15.59 o
  -2  13   0        0.84        9.10     12.57 o
  -1  13   0        9.97       14.67     14.75 o
   0  13   0       31.23       12.88     13.58 o
   1  13   0       79.57       93.21     25.76 o
   2  13   0        8.62        0.00     11.37 o
   3  13   0       20.53       18.81      9.62 o
   4  13   0        2.43        0.00      7.41 o
   5  13   0        0.00        2.28      6.69 o
   6  13   0        0.91        0.00      6.48 o
   7  13   0        7.48        2.70      7.02 o
   8  13   0        0.39        0.00      6.83 o
   0  14   0        0.11       21.28     15.01 o
   1  14   0        2.43        0.00     11.25 o
   2  14   0        0.05        0.00     11.59 o
   3  14   0       15.57       13.97     13.47 o
   4  14   0        0.01        3.71      9.28 o
   5  14   0        7.66       18.57     10.36 o
  -4 -14   1        4.93        1.70      9.28 o
  -3 -14   1        1.65        1.43     12.99 o
  -2 -14   1        7.55        2.16     12.85 o
  -1 -14   1        0.00        4.31     14.50 o
  -7 -13   1        1.54        1.51      9.29 o
  -6 -13   1       28.45        7.02     22.47 o
  -5 -13   1        6.53        8.31     11.79 o
  -4 -13   1        0.19        3.54      7.67 o
  -3 -13   1        0.01        6.44      8.12 o
  -2 -13   1        9.01        1.40      9.60 o
  -1 -13   1        0.55        1.09     10.16 o
   0 -13   1        6.02        1.23     11.87 o
   1 -13   1        0.04        5.96     12.07 o
   2 -13   1        0.10        0.00     10.75 o
  -9 -12   1        5.47        4.90      8.37 o
  -8 -12   1        0.46        0.37      6.19 o
  -7 -12   1       85.97      106.31     13.27 o
  -6 -12   1        1.04        2.10      6.00 o
  -5 -12   1        2.64        4.62      7.90 o
  -4 -12   1        6.91        0.00      5.62 o
  -3 -12   1        0.06        3.82      7.13 o
  -2 -12   1       10.00        9.24      6.97 o
  -1 -12   1        7.86        5.74      9.29 o
   0 -12   1       12.79       23.71     13.72 o
   1 -12   1        3.28        0.00     10.44 o
   2 -12   1        0.99        0.00      7.75 o
   3 -12   1        9.13        0.00      9.97 o
   4 -12   1       34.75       67.95     24.33 o
 -10 -11   1        0.03        0.00      6.80 o
  -9 -11   1       21.30       18.37     10.30 o
  -8 -11   1        4.42       17.69      7.52 o
  -7 -11   1       26.84       44.07      9.17 o
  -6 -11   1       77.92       67.27     12.04 o
  -5 -11   1       67.50       66.63      8.71 o
  -4 -11   1       51.68       51.54      9.12 o
  -3 -11   1       81.29       71.23     13.30 o
  -2 -11   1       55.95       36.31     21.59 o
  -1 -11   1        1.40        8.17      6.16 o
   0 -11   1        5.98        0.00     12.01 o
   1 -11   1        3.26        0.00     12.77 o
   2 -11   1        1.16        0.00      7.28 o
   3 -11   1        1.21        1.90      7.78 o
   4 -11   1        0.17        0.00      4.07 o
   5 -11   1       34.08       40.05     12.25 o
   6 -11   1       23.02       14.23     12.26 o
 -11 -10   1        0.56        3.27      5.70 o
 -10 -10   1        0.61        0.00      6.03 o
  -9 -10   1        2.91        1.03      5.62 o
  -8 -10   1        6.60       13.72      6.62 o
  -7 -10   1       24.55       13.17      6.13 o
  -6 -10   1       11.13        6.05      4.73 o
  -5 -10   1        1.93        4.56      4.00 o
  -4 -10   1       85.67       63.83      8.74 o
  -3 -10   1        7.29        6.34      5.76 o
  -2 -10   1        0.59        1.21      4.46 o
  -1 -10   1       18.03       11.20      5.90 o
   0 -10   1        0.06        9.71     12.60 o
   1 -10   1        0.49        4.42     10.72 o
   2 -10   1       79.01       87.79     13.41 o
   3 -10   1      150.30      159.86     14.37 o
   4 -10   1       14.30       15.88      6.59 o
   5 -10   1       98.86      104.02     12.67 o
   6 -10   1       10.41        0.29      5.25 o
   7 -10   1        3.24        4.04      6.60 o
 -11  -9   1        0.59        0.14      5.20 o
 -10  -9   1        3.83        2.26      5.03 o
  -9  -9   1        8.65        7.61      5.40 o
  -8  -9   1       85.14       66.13     16.58 o
  -7  -9   1       16.25       13.16      5.89 o
  -6  -9   1      921.57      949.44     38.35 o
  -5  -9   1     1003.48     1042.56     45.42 o
  -4  -9   1        4.33        4.72      4.99 o
  -3  -9   1      137.97      134.56     11.61 o
  -2  -9   1       62.64       86.06     14.48 o
  -1  -9   1        0.13        0.00      4.37 o
   0  -9   1        3.10        5.83      4.44 o
   1  -9   1        3.90        3.50      4.72 o
   2  -9   1       82.91       96.72     17.42 o
   3  -9   1      123.60      132.81     17.42 o
   4  -9   1      135.23      136.34     33.51 o
   5  -9   1      180.81      180.88     20.71 o
   6  -9   1       85.91       82.31     10.97 o
   7  -9   1        1.21        2.17      5.40 o
   8  -9   1        1.12        8.88      6.02 o
 -12  -8   1        1.85        0.00      5.75 o
 -11  -8   1       11.88       21.96      6.81 o
 -10  -8   1        0.69        3.70      5.42 o
  -9  -8   1        0.43        0.84      4.81 o
  -8  -8   1      322.26      290.21     25.81 o
  -7  -8   1      238.58      261.55     13.94 o
  -6  -8   1       21.04       21.13      4.65 o
  -5  -8   1        7.13        9.84      3.65 o
  -4  -8   1      231.37      222.71     17.06 o
  -3  -8   1       18.00       12.11      3.15 o
  -2  -8   1       60.35       60.79      7.00 o
  -1  -8   1      259.33      230.08     18.09 o
   0  -8   1       32.44       36.35      4.51 o
   1  -8   1        0.36        0.00      2.37 o
   2  -8   1       51.20       54.07     10.06 o
   3  -8   1      281.08      312.87     19.10 o
   4  -8   1       79.42       71.17      9.57 o
   5  -8   1      144.76      143.39     13.74 o
   6  -8   1       32.07       28.52      7.17 o
   7  -8   1       15.43       20.57      6.78 o
   8  -8   1        0.86        6.25      5.25 o
   9  -8   1        5.41       19.42      7.06 o
 -12  -7   1       20.03       22.75      7.28 o
 -11  -7   1        1.13        7.79      5.34 o
 -10  -7   1       33.67       39.84     12.31 o
  -9  -7   1      215.86      225.98     13.74 o
  -8  -7   1      170.84      190.54     12.67 o
  -7  -7   1       28.37       29.85      4.86 o
  -6  -7   1       77.04       89.46      6.48 o
  -5  -7   1       31.08       26.52      4.42 o
  -4  -7   1      137.00      163.59     14.98 o
  -3  -7   1      472.09      495.90     34.43 o
  -2  -7   1        2.95        5.35      2.46 o
  -1  -7   1        4.00        0.00      2.44 o
   0  -7   1      278.17      273.25     11.71 o
   1  -7   1       11.91       21.46      3.24 o
   2  -7   1       65.65       73.47      6.39 o
   3  -7   1      154.04      159.11     12.39 o
   4  -7   1       16.77       11.68      4.89 o
   5  -7   1       20.60       28.91      6.77 o
   6  -7   1       22.91       21.68      6.60 o
   7  -7   1       19.82       16.41      6.20 o
   8  -7   1       56.06       29.89      7.41 o
   9  -7   1        3.30        2.58      5.13 o
  10  -7   1        4.17        4.23      5.88 o
 -13  -6   1        4.54        3.65      7.74 o
 -12  -6   1       36.83       46.15      8.63 o
 -11  -6   1      180.90      206.19     18.35 o
 -10  -6   1      172.97      185.06     12.64 o
  -9  -6   1       21.23       10.95      4.30 o
  -8  -6   1      426.87      411.51     27.55 o
  -7  -6   1       55.64       46.78      4.97 o
  -6  -6   1        4.51        4.56      2.61 o
  -5  -6   1       99.93      115.03      7.07 o
  -4  -6   1      849.17      842.05     26.89 o
  -3  -6   1     1716.39     1739.43     51.54 o
  -2  -6   1     3320.36     3373.21     97.57 o
  -1  -6   1       62.20       72.38      5.44 o
   0  -6   1        1.30        0.33      1.44 o
   1  -6   1      405.95      402.56     14.27 o
   2  -6   1      139.63      143.08      7.45 o
   3  -6   1       16.63       15.13      3.86 o
   4  -6   1        7.76        5.80      4.09 o
   5  -6   1       40.93       56.09      8.25 o
   6  -6   1      107.21      110.54     13.41 o
   7  -6   1      129.02      127.62     13.43 o
   8  -6   1        2.96        6.01      4.78 o
   9  -6   1        1.88        5.17      5.37 o
  10  -6   1        5.88        8.93      6.98 o
 -13  -5   1       11.28        0.00      7.41 o
 -12  -5   1        1.06        0.00      4.81 o
 -11  -5   1      249.48      268.45     17.80 o
 -10  -5   1       44.22       39.87      6.64 o
  -9  -5   1        2.02        2.32      3.29 o
  -8  -5   1        0.36        4.30      2.94 o
  -7  -5   1      135.43      128.57      7.48 o
  -6  -5   1       13.00       11.92      2.84 o
  -5  -5   1       98.85      114.20      7.88 o
  -4  -5   1       10.37        8.20      2.59 o
  -3  -5   1     1035.12     1068.66     32.37 o
  -2  -5   1      498.54      460.20     22.20 o
  -1  -5   1       96.34       96.43      5.74 o
   0  -5   1        3.82        2.20      1.59 o
   1  -5   1       35.52       37.84      3.36 o
   2  -5   1       22.96       24.23      2.65 o
   3  -5   1       46.81       46.76      6.90 o
   4  -5   1      163.38      167.48     10.66 o
   5  -5   1       89.14      106.75     16.28 o
   6  -5   1        0.21        0.00      4.07 o
   7  -5   1        7.13        4.17      5.24 o
   8  -5   1       39.57       49.09      9.00 o
   9  -5   1       10.67        5.96      5.76 o
  10  -5   1        2.40        5.84      6.21 o
  11  -5   1        0.37        0.00      5.86 o
 -13  -4   1      100.25      165.98     28.10 o
 -12  -4   1      242.50      302.04     30.40 o
 -11  -4   1       49.91       51.41      6.92 o
 -10  -4   1      189.30      215.06     17.88 o
  -9  -4   1      165.26      184.37     12.13 o
  -8  -4   1       10.50        6.70      3.15 o
  -7  -4   1        0.79        2.47      2.21 o
  -6  -4   1       65.53       75.59      8.87 o
  -5  -4   1       35.40       40.72      3.73 o
  -4  -4   1      264.11      271.56      8.75 o
  -3  -4   1     1201.27     1175.01     30.70 o
  -2  -4   1     7492.04     7312.33    221.04 o
  -1  -4   1     4028.59     3848.56    117.49 o
   0  -4   1       32.25       24.47      3.62 o
   1  -4   1       35.38       33.30      4.28 o
   2  -4   1       64.37       62.70      4.33 o
   3  -4   1       79.74       92.28      9.48 o
   4  -4   1      319.03      327.57     12.32 o
   5  -4   1       10.43       13.58      3.73 o
   6  -4   1       45.04       45.84      7.43 o
   7  -4   1       20.73       18.00      6.32 o
   8  -4   1       20.84       20.32      6.65 o
   9  -4   1        7.62        4.87      4.97 o
  10  -4   1        5.34       13.98      6.00 o
  11  -4   1        9.47        3.95     11.84 o
 -13  -3   1       24.98       18.60      9.73 o
 -12  -3   1        9.20       20.90      9.62 o
 -11  -3   1        5.70        5.90      4.60 o
 -10  -3   1       57.86       72.59      8.16 o
  -9  -3   1        3.04        0.34      3.22 o
  -8  -3   1        3.19        4.65      2.47 o
  -7  -3   1       69.91       78.07      4.65 o
  -6  -3   1       23.26       34.63      3.17 o
  -5  -3   1      329.91      312.55      9.96 o
  -4  -3   1      317.07      303.60      9.72 o
  -3  -3   1       59.51       51.72      3.36 o
  -2  -3   1     2674.91     2504.71     69.94 o
  -1  -3   1      452.56      434.77     25.19 o
   0  -3   1      899.41      963.90     49.78 o
   1  -3   1       47.29       50.05      4.64 o
   2  -3   1      692.89      696.96     23.50 o
   3  -3   1      112.24      107.48      7.38 o
   4  -3   1      655.79      774.94     25.06 o
   5  -3   1       71.11       75.34      5.25 o
   6  -3   1       88.99       87.56      7.64 o
   7  -3   1       23.08       34.96     10.54 o
   8  -3   1      134.63      169.19     14.59 o
   9  -3   1        6.89        3.19      5.56 o
  10  -3   1       25.23       12.71      6.24 o
  11  -3   1        0.08        3.41      6.02 o
  12  -3   1        0.87        4.16      7.09 o
 -13  -2   1        5.00        4.33      8.25 o
 -12  -2   1       53.11       55.55     27.07 o
 -11  -2   1       10.50        9.78      5.53 o
 -10  -2   1      197.24      186.45     16.05 o
  -9  -2   1        0.84        0.00      2.24 o
  -8  -2   1        5.29        5.42      2.45 o
  -7  -2   1      159.41      165.39     11.01 o
  -6  -2   1      347.84      375.49     10.84 o
  -5  -2   1      720.15      742.65     20.23 o
  -4  -2   1        0.88        0.96      1.32 o
  -3  -2   1        3.68        1.88      1.51 o
  -2  -2   1       76.25       97.22      5.65 o
  -1  -2   1    16997.35    17933.69    617.41 o
   0  -2   1      339.00      307.76     14.28 o
   1  -2   1      945.06      855.52     36.52 o
   2  -2   1        0.50        1.19      2.21 o
   3  -2   1     1266.48     1173.23     38.76 o
   4  -2   1     1822.88     1872.47     70.51 o
   5  -2   1      710.47      814.44     26.16 o
   6  -2   1       53.97       61.35      5.83 o
   7  -2   1        6.96        4.76      3.94 o
   8  -2   1       63.64       60.59      9.04 o
   9  -2   1       94.30       78.48     15.65 o
  10  -2   1       33.09       42.61      8.74 o
  11  -2   1        0.52        5.45      5.39 o
  12  -2   1        0.12       17.76      7.91 o
 -13  -1   1        1.03        7.39     12.77 o
 -12  -1   1        5.91        0.00      6.57 o
 -11  -1   1      238.31      256.73     18.96 o
 -10  -1   1        1.64        0.00      5.77 o
  -9  -1   1       26.71       25.95      4.34 o
  -8  -1   1       20.82       13.78      3.42 o
  -7  -1   1       27.20       33.16      3.85 o
  -6  -1   1       11.41       14.29      2.33 o
  -5  -1   1      284.42      277.52      8.64 o
  -4  -1   1      155.78      162.06      8.65 o
  -3  -1   1     1286.55     1256.91     45.33 o
  -2  -1   1     4734.83     4818.56    148.18 o
  -1  -1   1     2138.56     2002.85     61.96 o
   0  -1   1      770.88      697.21     22.04 o
   1  -1   1     1749.99     1731.23     71.16 o
   2  -1   1     6080.54     6248.08    270.56 o
   3  -1   1       65.34       81.39      7.28 o
   4  -1   1       36.87       41.43      4.17 o
   5  -1   1       37.57       36.98      3.88 o
   6  -1   1       18.95       23.78      2.75 o
   7  -1   1        0.79        0.00      2.53 o
   8  -1   1       41.15       35.67      8.67 o
   9  -1   1       47.87       50.71      8.69 o
  10  -1   1       35.40       26.16      7.38 o
  11  -1   1       32.80       40.68      8.73 o
  12  -1   1        3.09        8.04      6.23 o
 -13   0   1        2.63        3.82      5.85 o
 -12   0   1        0.02        0.00      4.53 o
 -11   0   1       33.87       12.56      6.44 o
 -10   0   1        6.52       13.98      6.07 o
  -9   0   1      286.22      267.63     18.99 o
  -8   0   1       22.25       25.83      4.40 o
  -7   0   1        6.52        3.68      2.39 o
  -6   0   1       21.96       20.68      2.23 o
  -5   0   1      273.53      275.49      9.53 o
  -4   0   1      325.27      294.96     12.69 o
  -3   0   1     1250.38     1115.47     35.65 o
  -2   0   1     4426.33     4369.50    134.30 o
  -1   0   1       12.41       16.00      1.92 o
   1   0   1      516.02      507.22     30.03 o
   3   0   1     2040.88     1882.84     83.04 o
   4   0   1      511.54      527.97     21.26 o
   5   0   1      192.79      215.47      9.17 o
   6   0   1      427.20      448.75     15.84 o
   7   0   1       37.94       34.13      4.17 o
   8   0   1      336.53      359.18     14.92 o
   9   0   1       29.90       24.90      6.50 o
  10   0   1       27.70       22.05      6.76 o
  11   0   1       10.59        9.83      5.57 o
  12   0   1        5.67        6.09      6.52 o
  13   0   1        8.50       11.34     11.48 o
 -13   1   1        1.70        0.00      5.70 o
 -12   1   1        6.96       12.89      6.53 o
 -11   1   1        0.86        3.70      5.20 o
 -10   1   1      466.65      455.03     26.87 o
  -9   1   1      778.71      800.06     38.95 o
  -8   1   1       39.03       36.90      6.91 o
  -7   1   1      378.03      362.94     16.18 o
  -6   1   1      174.64      172.82      8.45 o
  -5   1   1      138.34      155.08      8.23 o
  -4   1   1      538.65      497.63     19.91 o
  -3   1   1    12858.98    13094.49    452.70 o
  -2   1   1    11990.64    12119.10    490.81 o
  -1   1   1     3127.80     3180.57    129.57 o
   0   1   1      197.54      147.15      9.87 o
   1   1   1     2862.94     2789.62    113.85 o
   2   1   1      170.38      191.54      8.89 o
   3   1   1        4.16        1.09      1.69 o
   4   1   1      187.09      162.82      9.07 o
   5   1   1      716.84      748.53     22.77 o
   6   1   1      164.78      147.82      6.48 o
   7   1   1       41.51       44.22      3.61 o
   8   1   1      537.03      511.51     19.27 o
   9   1   1       40.16       41.74      4.76 o
  10   1   1       45.94       55.04      9.35 o
  11   1   1        0.01        0.00      5.53 o
  12   1   1        1.36        0.86      5.93 o
  13   1   1        1.64        6.41      7.03 o
 -12   2   1        0.52        3.39      5.66 o
 -11   2   1        0.01        0.00      4.82 o
 -10   2   1      183.78      161.35     15.36 o
  -9   2   1        0.44        1.17      4.31 o
  -8   2   1      198.60      212.11     16.62 o
  -7   2   1       55.85       55.45      7.92 o
  -6   2   1        0.97        1.53      3.48 o
  -5   2   1      277.20      312.55     13.69 o
  -4   2   1      944.59      928.41     33.31 o
  -3   2   1       33.41       26.48      3.40 o
  -2   2   1    26980.37    30086.95   1719.50 o
   0   2   1      957.04      842.96     35.13 o
   1   2   1     3765.48     3737.79    151.63 o
   2   2   1     2223.30     1999.38     81.75 o
   3   2   1       27.23       26.76      2.86 o
   4   2   1      558.32      544.13     26.33 o
   5   2   1      753.05      749.84     25.04 o
   6   2   1      448.87      461.81     14.51 o
   7   2   1      203.90      238.16      9.51 o
   8   2   1      125.32      122.06      6.71 o
   9   2   1      156.17      164.16     16.66 o
  10   2   1       13.14       10.63      3.63 o
  11   2   1       64.94       70.81      8.91 o
  12   2   1        2.60        2.95      5.36 o
  13   2   1        0.65        0.00      7.14 o
 -12   3   1        5.31        0.00      5.95 o
 -11   3   1       10.91        7.88      7.84 o
 -10   3   1       25.62       21.76      8.30 o
  -9   3   1       10.47        2.10      5.02 o
  -8   3   1     1452.41     1441.74     64.63 o
  -7   3   1        0.88        0.00      3.83 o
  -6   3   1       30.02       34.83      6.30 o
  -5   3   1     2175.75     2163.29     74.39 o
  -4   3   1       95.39       72.77      8.47 o
  -3   3   1      830.71      833.77     36.49 o
  -2   3   1      587.90      563.92     22.71 o
  -1   3   1     3413.03     3338.47    193.75 o
   0   3   1        0.13        0.00      1.23 o
   1   3   1       60.75       61.40      6.67 o
   2   3   1       32.24       35.70      7.64 o
   3   3   1      552.35      568.42     18.72 o
   4   3   1     3020.40     2937.67    102.28 o
   5   3   1      970.60      968.14     31.59 o
   6   3   1        2.93        3.15      1.57 o
   7   3   1       67.74       62.88      4.25 o
   8   3   1       81.60       74.35      5.61 o
   9   3   1       32.73       24.23      3.62 o
  10   3   1       17.66       15.27      3.54 o
  11   3   1        0.31        0.00      3.73 o
  12   3   1        2.83        0.00     10.61 o
 -12   4   1        2.71        0.00      6.18 o
 -11   4   1        4.21        0.00      5.34 o
 -10   4   1        3.26        1.38      5.30 o
  -9   4   1      108.41      100.77     13.51 o
  -8   4   1        3.84       11.11      5.70 o
  -7   4   1        5.62        0.79      4.35 o
  -6   4   1      642.21      612.98     30.34 o
  -5   4   1      848.53      919.52     34.40 o
  -4   4   1     1396.55     1320.75     47.00 o
  -3   4   1      396.65      378.63     15.70 o
  -2   4   1      153.81      135.08      7.38 o
  -1   4   1      484.00      490.49     22.73 o
   0   4   1     1102.32     1028.99     43.95 o
   1   4   1      483.85      459.67     37.94 o
   2   4   1      451.86      440.15     14.94 o
   3   4   1       94.35       95.41      4.82 o
   4   4   1      570.67      557.99     19.05 o
   5   4   1      686.49      754.70     22.09 o
   6   4   1        0.12        3.02      1.68 o
   7   4   1      527.53      522.24     14.53 o
   8   4   1       31.20       28.95      3.57 o
   9   4   1        2.74        4.33      2.78 o
  10   4   1        3.30        0.00      3.57 o
  11   4   1        5.95        1.60      3.94 o
  12   4   1        3.55        7.24      7.55 o
 -11   5   1        0.07        0.00      4.97 o
 -10   5   1        0.35        0.74      4.91 o
  -9   5   1        2.57        0.00      4.51 o
  -8   5   1       53.26       60.30      9.68 o
  -7   5   1      181.21      174.45     23.73 o
  -6   5   1       10.99        2.70      3.85 o
  -5   5   1        5.26       13.00      4.75 o
  -4   5   1       38.14       40.97      7.08 o
  -3   5   1       24.35       17.20      4.01 o
  -2   5   1      205.54      195.91      9.73 o
  -1   5   1      292.00      276.22     10.23 o
   0   5   1        7.07        4.48      1.90 o
   1   5   1      153.04      136.85      5.79 o
   2   5   1      121.80      114.61      5.26 o
   3   5   1       84.72       81.76      4.46 o
   4   5   1      507.02      491.91     15.23 o
   5   5   1      687.07      666.04     20.16 o
   6   5   1      586.23      617.06     17.74 o
   7   5   1       77.79       81.85      8.78 o
   8   5   1       19.83       19.99      3.62 o
   9   5   1       30.09       23.97      4.59 o
  10   5   1       35.99       44.50      7.07 o
  11   5   1        5.95        7.49      4.80 o
  12   5   1       11.71       21.21     10.05 o
  13   5   1        7.76       11.06     11.62 o
 -11   6   1        2.18        1.09      6.35 o
 -10   6   1        7.31        7.79      6.26 o
  -9   6   1       15.16        1.18      5.08 o
  -8   6   1      193.19      195.64     23.02 o
  -7   6   1      184.53      183.90     25.16 o
  -6   6   1      114.20      133.58     12.86 o
  -5   6   1       55.49       59.47      8.49 o
  -4   6   1        3.50       12.71      5.51 o
  -3   6   1      258.26      270.72     13.45 o
  -2   6   1       14.50       14.01      3.52 o
  -1   6   1       99.84      104.54      6.50 o
   0   6   1      187.08      185.30      7.50 o
   1   6   1      378.48      405.79     13.93 o
   2   6   1      118.77      130.40     11.58 o
   3   6   1       24.74       22.27      2.61 o
   4   6   1        1.79        1.63      1.55 o
   5   6   1       92.50       86.63      5.42 o
   6   6   1      121.16      115.97      6.24 o
   7   6   1       67.27       67.26      5.91 o
   8   6   1       14.91       14.73      3.45 o
   9   6   1       88.50       67.28      6.86 o
  10   6   1        7.75        2.44      3.89 o
  11   6   1        0.10        0.44      5.14 o
  12   6   1        0.26        0.05      6.28 o
  13   6   1        0.14        3.54      8.51 o
 -10   7   1        1.99        0.00      6.12 o
  -9   7   1       35.85        9.87     14.44 o
  -8   7   1       32.59       25.14      7.13 o
  -7   7   1       12.14       25.29      6.75 o
  -6   7   1       66.15       65.85     10.65 o
  -5   7   1       17.50       21.92      6.30 o
  -4   7   1        1.50        4.05      4.15 o
  -3   7   1      100.88       91.50     17.97 o
  -2   7   1       36.92       37.48      4.96 o
  -1   7   1       35.37       22.76      3.65 o
   0   7   1        0.15        1.27      1.56 o
   1   7   1      293.29      317.90     10.55 o
   2   7   1       56.84       57.23      6.73 o
   3   7   1      606.37      552.20     23.62 o
   4   7   1       10.69        6.73      2.01 o
   5   7   1        4.50        6.42      2.12 o
   6   7   1       27.90       29.24      8.23 o
   7   7   1       93.09       89.03      8.31 o
   8   7   1      261.82      226.95     12.93 o
   9   7   1      258.07      238.30     15.76 o
  10   7   1       40.32       40.15      8.13 o
  11   7   1        0.00        0.00      5.03 o
  12   7   1       17.31        5.26      6.36 o
  -9   8   1        0.49        1.39      5.52 o
  -8   8   1        0.15        0.00      4.73 o
  -7   8   1        0.87        0.00      5.51 o
  -6   8   1       16.43       19.85      7.54 o
  -5   8   1       20.97        6.98      5.15 o
  -4   8   1        9.61        9.12      5.02 o
  -3   8   1        0.90        0.52      3.77 o
  -2   8   1      181.81      231.67     19.74 o
  -1   8   1        9.41       13.31      4.45 o
   0   8   1       49.20       49.82      4.42 o
   1   8   1       22.07       26.32      3.49 o
   2   8   1       54.10       65.73      6.48 o
   3   8   1        3.87        4.08      1.97 o
   4   8   1       42.37       42.17      4.45 o
   5   8   1       50.71       48.40      4.53 o
   6   8   1      568.48      522.37     30.93 o
   7   8   1      352.99      407.88     63.60 o
   8   8   1        3.14        0.00      3.09 o
   9   8   1       19.66       13.19      4.80 o
  10   8   1        1.49        0.00      4.76 o
  11   8   1       20.28       17.64      6.65 o
  12   8   1       28.41       37.42      8.90 o
  -8   9   1        4.01        2.29      5.55 o
  -7   9   1        3.97        1.60      6.27 o
  -6   9   1        7.38        2.96      4.56 o
  -5   9   1      149.07      138.28     15.58 o
  -4   9   1        0.06        0.94      5.05 o
  -3   9   1       54.94       79.05     12.57 o
  -2   9   1       39.78       41.61     13.94 o
  -1   9   1       15.02       14.22      6.31 o
   0   9   1      104.66      115.82      9.78 o
   1   9   1       39.63       43.80      7.74 o
   2   9   1       12.79       14.93      3.47 o
   3   9   1      268.19      271.00     13.70 o
   4   9   1      262.69      265.89     15.00 o
   5   9   1      136.59      125.08      9.15 o
   6   9   1     1543.11     1601.77     69.15 o
   7   9   1        1.92        0.00      3.89 o
   8   9   1       16.68       11.47      6.05 o
   9   9   1       55.28       53.51      9.09 o
  10   9   1       15.34        7.72      5.87 o
  11   9   1        0.72        5.18      5.27 o
  12   9   1        0.18        5.80      6.92 o
  -7  10   1        0.35        0.00      4.88 o
  -6  10   1        7.39        0.00      5.53 o
  -5  10   1        3.50        1.16      4.56 o
  -4  10   1        8.63        8.51      8.05 o
  -3  10   1      100.05      114.87     16.18 o
  -2  10   1      186.84      181.70     19.05 o
  -1  10   1       26.66       21.01      8.23 o
   0  10   1       28.86       37.63     15.51 o
   1  10   1       22.59       16.84      4.56 o
   2  10   1       18.56       31.12      9.18 o
   3  10   1        6.65        8.44      4.16 o
   4  10   1      349.11      386.55     22.24 o
   5  10   1        4.28        0.55      4.75 o
   6  10   1       21.79       14.14     12.87 o
   7  10   1       64.03       68.32     10.18 o
   8  10   1       43.64       25.62      7.81 o
   9  10   1       12.03        6.28      6.42 o
  10  10   1       28.64       25.76     11.54 o
  11  10   1        0.45        0.00      6.43 o
  -6  11   1        0.17        0.00      6.31 o
  -5  11   1       16.04       11.75     25.59 o
  -4  11   1       26.31       29.60      9.39 o
  -3  11   1        7.57       13.05      7.94 o
  -2  11   1       33.64       20.68     12.58 o
  -1  11   1        0.56        0.00     11.48 o
   0  11   1      105.27      113.47     26.57 o
   1  11   1      192.94      154.33     29.10 o
   2  11   1       82.64       86.26     11.70 o
   3  11   1      386.02      409.93     26.53 o
   4  11   1      362.36      411.48     23.85 o
   5  11   1        0.00        2.98      5.21 o
   6  11   1       69.84       64.76     12.33 o
   7  11   1       53.97       71.29     10.89 o
   8  11   1        5.78        0.00      5.61 o
   9  11   1        6.04       10.42      6.94 o
  10  11   1        1.70       10.72      7.37 o
  -5  12   1        0.06        4.56      7.70 o
  -4  12   1        0.07        0.63      6.40 o
  -3  12   1       32.98       34.24     17.86 o
  -2  12   1        1.39        4.73     12.01 o
  -1  12   1       14.95        8.26     11.17 o
   0  12   1       70.86       48.19     20.30 o
   1  12   1       35.90       18.87     14.00 o
   2  12   1       42.40       34.69     17.36 o
   3  12   1       18.82       18.57      9.30 o
   4  12   1       17.98       12.97      6.64 o
   5  12   1        1.52        5.85      5.96 o
   6  12   1       27.33       12.64      6.97 o
   7  12   1       74.70       72.73     11.53 o
   8  12   1        0.56        2.59      6.65 o
   9  12   1        0.07        0.00      6.54 o
  -3  13   1        1.38        0.00     10.97 o
  -2  13   1        0.95        9.52     14.25 o
  -1  13   1        0.14        5.54     10.53 o
   0  13   1       85.17      110.97     27.94 o
   1  13   1       92.71      134.91     30.94 o
   2  13   1       10.32        6.36     13.69 o
   3  13   1        0.01        0.00      6.69 o
   4  13   1       11.17       22.10      7.60 o
   5  13   1        2.82        2.24      6.02 o
   6  13   1        0.70        4.40      6.49 o
   7  13   1        1.75        3.42      6.98 o
   8  13   1        2.69        3.22      6.98 o
  -1  14   1       13.45       37.04     19.32 o
   0  14   1        7.77        5.04     15.15 o
   1  14   1        0.10        5.26     13.02 o
   2  14   1        1.01        7.47     12.93 o
   3  14   1       12.33       11.98     15.71 o
   4  14   1        0.01        0.00      8.17 o
   5  14   1        4.62        7.04      7.32 o
   6  14   1        0.06        0.00      6.96 o
  -6 -13   2       14.88       15.47     10.69 o
  -5 -13   2       30.83       27.58     11.00 o
  -4 -13   2       13.63       12.60      9.05 o
  -3 -13   2        5.30        0.00      6.95 o
  -2 -13   2       10.42        0.00      8.31 o
  -1 -13   2        9.28        8.51     14.42 o
   0 -13   2        0.65        0.00     12.37 o
   1 -13   2        0.14        4.26     10.95 o
  -8 -12   2        0.64        0.00     11.42 o
  -7 -12   2        1.11        5.97      7.39 o
  -6 -12   2       21.16       13.37      9.20 o
  -5 -12   2       29.88       22.36      9.84 o
  -4 -12   2        0.29        3.42      6.96 o
  -3 -12   2        0.01        1.14      6.40 o
  -2 -12   2       10.99        9.95      7.77 o
  -1 -12   2        0.44        5.99      9.97 o
   0 -12   2        0.19        0.00      9.43 o
   1 -12   2        2.17        0.00     11.51 o
   2 -12   2        9.50       14.31     14.31 o
   3 -12   2        2.26        0.00     12.40 o
   4 -12   2        0.78       12.71     14.70 o
  -9 -11   2       23.72       42.28      9.74 o
  -8 -11   2       13.02       10.54      7.06 o
  -7 -11   2        0.00        2.68      5.83 o
  -6 -11   2        0.62        7.37      7.64 o
  -5 -11   2       65.37       73.19     13.67 o
  -4 -11   2       47.13       24.52     10.57 o
  -3 -11   2        0.06        0.00      6.79 o
  -2 -11   2      159.72      157.48     22.41 o
  -1 -11   2        0.05        2.50      5.81 o
   0 -11   2       19.95        1.57     12.51 o
   1 -11   2        0.05        0.00      7.28 o
   2 -11   2        0.00        5.18     10.58 o
   3 -11   2        3.20        8.20      9.80 o
   4 -11   2       19.61       10.46      7.68 o
   5 -11   2       17.35       21.23      9.80 o
 -10 -10   2        1.58        0.61      6.20 o
  -9 -10   2        5.18        8.46      6.49 o
  -8 -10   2       39.59       28.59      7.83 o
  -7 -10   2       15.30        4.96      5.75 o
  -6 -10   2        0.71        4.02      4.53 o
  -5 -10   2        0.38        1.87      5.29 o
  -4 -10   2       28.98       14.75      6.09 o
  -3 -10   2      143.40      151.01     17.94 o
  -2 -10   2       40.46       30.17      6.59 o
  -1 -10   2        3.11        3.20      4.87 o
   0 -10   2        1.84        1.93      5.32 o
   1 -10   2        5.15        0.28     11.23 o
   2 -10   2       53.92       75.40     21.28 o
   3 -10   2        5.62        7.43      6.96 o
   4 -10   2        0.34        2.25      5.27 o
   5 -10   2        0.37        0.14      5.58 o
   6 -10   2        1.94        3.16      5.31 o
 -11  -9   2        1.19        0.00      5.13 o
 -10  -9   2        0.03        6.10      5.69 o
  -9  -9   2        3.75        1.67      4.42 o
  -8  -9   2        0.00        1.23      5.27 o
  -7  -9   2      269.52      271.14     16.66 o
  -6  -9   2       46.92       41.96      8.24 o
  -5  -9   2       33.28       28.57      5.07 o
  -4  -9   2      149.74      159.43     22.06 o
  -3  -9   2      145.47      139.89     25.56 o
  -2  -9   2        1.39        0.00      5.86 o
  -1  -9   2       11.01        6.81      4.84 o
   0  -9   2        0.56        3.56      4.43 o
   1  -9   2        1.14        0.15      4.91 o
   2  -9   2       14.91       13.47      9.31 o
   3  -9   2      139.63      143.13     23.72 o
   4  -9   2        0.51        0.00      4.96 o
   5  -9   2        0.41        6.37      4.83 o
   6  -9   2        5.40       11.25      5.46 o
   7  -9   2       36.54       44.32      9.14 o
   8  -9   2        2.54        6.42      6.62 o
 -12  -8   2        4.07        3.54      6.10 o
 -11  -8   2        1.68        0.00      4.83 o
 -10  -8   2        0.03        3.66      5.06 o
  -9  -8   2       11.30       20.09      6.16 o
  -8  -8   2       35.34       39.05      6.31 o
  -7  -8   2      785.17      824.57     31.35 o
  -6  -8   2      210.60      190.66     12.62 o
  -5  -8   2       72.60       69.98      8.38 o
  -4  -8   2        0.35        4.85      2.96 o
  -3  -8   2      469.51      474.86     24.72 o
  -2  -8   2       87.68       75.36      8.17 o
  -1  -8   2        3.22        0.00      2.93 o
   0  -8   2       11.85       11.39      5.44 o
   1  -8   2       51.14       39.00      5.88 o
   2  -8   2      166.71      156.07     12.39 o
   3  -8   2       13.30        7.28      5.12 o
   4  -8   2       13.53        9.24      5.66 o
   5  -8   2       18.20       25.57      7.46 o
   6  -8   2       17.88       19.06      6.27 o
   7  -8   2        2.54        9.01      6.02 o
   8  -8   2        1.26        1.46      4.99 o
   9  -8   2        0.99        2.89      5.36 o
 -12  -7   2        9.98       18.93      6.94 o
 -11  -7   2       16.70       23.83      6.89 o
 -10  -7   2      150.48      143.99     13.05 o
  -9  -7   2       22.15       11.81      5.04 o
  -8  -7   2      167.15      165.14     11.23 o
  -7  -7   2        0.70        0.26      2.81 o
  -6  -7   2      255.14      222.82     12.05 o
  -5  -7   2      153.13      158.49     10.49 o
  -4  -7   2      636.61      616.00     21.75 o
  -3  -7   2      569.01      547.75     22.01 o
  -2  -7   2      153.22      144.99      8.92 o
  -1  -7   2        0.87        0.00      2.33 o
   0  -7   2      411.57      488.33     18.60 o
   1  -7   2       77.29      106.09      8.16 o
   2  -7   2      227.02      247.11     13.12 o
   3  -7   2       81.19       92.13      9.57 o
   4  -7   2       16.74       23.81      6.09 o
   5  -7   2        8.69       10.84      5.69 o
   6  -7   2        0.07        5.24      5.36 o
   7  -7   2       98.52       79.09     11.05 o
   8  -7   2        0.22        0.83      4.87 o
   9  -7   2       15.82        2.52      5.90 o
 -12  -6   2        3.78        0.00      5.28 o
 -11  -6   2       10.51        5.82      5.63 o
 -10  -6   2        2.83        3.37      5.18 o
  -9  -6   2      178.10      171.89     11.75 o
  -8  -6   2       95.84      102.55      8.58 o
  -7  -6   2        7.33        5.59      3.16 o
  -6  -6   2       10.51        1.85      4.21 o
  -5  -6   2        7.62        5.70      2.30 o
  -4  -6   2       10.77       15.31      3.21 o
  -3  -6   2     2360.98     2366.55     63.63 o
  -2  -6   2      570.71      558.20     20.15 o
  -1  -6   2      346.83      343.50     12.62 o
   0  -6   2       17.02       19.79      2.93 o
   1  -6   2       17.25       19.11      3.10 o
   2  -6   2        0.28        0.00      2.14 o
   3  -6   2        2.87        1.05      3.08 o
   4  -6   2       58.37       44.46      7.06 o
   5  -6   2        0.18        0.00      3.46 o
   6  -6   2       19.49       19.16      6.19 o
   7  -6   2        4.80        0.00      5.04 o
   8  -6   2       19.23       12.94      6.22 o
   9  -6   2       10.41       10.60      6.42 o
  10  -6   2       19.97       15.76      6.77 o
 -13  -5   2        0.30        8.52      8.58 o
 -12  -5   2        0.37        0.00      5.19 o
 -11  -5   2       23.85       32.69      9.13 o
 -10  -5   2      356.54      359.02     26.09 o
  -9  -5   2      258.33      267.56     21.09 o
  -8  -5   2      251.67      275.15     16.82 o
  -7  -5   2        3.67        8.81      3.30 o
  -6  -5   2        2.44        1.25      2.22 o
  -5  -5   2       63.37       64.65      5.96 o
  -4  -5   2      241.77      246.23      8.67 o
  -3  -5   2        1.19        1.60      1.39 o
  -2  -5   2      132.97      160.99     14.31 o
  -1  -5   2      172.74      158.98      6.99 o
   0  -5   2     1316.50     1351.39     40.43 o
   1  -5   2        0.21        0.10      1.30 o
   2  -5   2        1.86        2.72      1.38 o
   3  -5   2       56.33       53.09      4.58 o
   4  -5   2      360.60      367.03     16.37 o
   5  -5   2       32.64       36.89      6.75 o
   6  -5   2        1.28        2.98      4.54 o
   7  -5   2       21.04       10.47      5.81 o
   8  -5   2        6.22        4.14      4.35 o
   9  -5   2        9.23        0.00      4.86 o
  10  -5   2        6.10        2.57      5.94 o
  11  -5   2        1.13        0.00      6.25 o
 -13  -4   2        2.38        4.89      7.97 o
 -12  -4   2       22.79       19.66     10.18 o
 -11  -4   2        1.41        0.00      3.82 o
 -10  -4   2      143.25      171.54     11.58 o
  -9  -4   2        0.51        0.00      3.05 o
  -8  -4   2       13.09       10.28      3.21 o
  -7  -4   2        0.82        0.00      1.99 o
  -6  -4   2        1.15        1.03      2.08 o
  -5  -4   2     1281.24     1194.59     32.03 o
  -4  -4   2     1088.16     1218.15     34.10 o
  -3  -4   2        3.67        6.55      1.61 o
  -2  -4   2     1101.69     1085.34     32.26 o
  -1  -4   2      828.52      746.48     23.14 o
   0  -4   2     2651.92     2491.38     71.92 o
   1  -4   2       26.60       22.65      2.15 o
   2  -4   2      135.78      130.94      4.98 o
   3  -4   2      692.96      749.58     22.01 o
   4  -4   2        0.04        0.00      1.86 o
   5  -4   2      114.22      109.26      9.36 o
   6  -4   2        1.93        0.00      3.71 o
   7  -4   2       79.73       85.94     10.76 o
   8  -4   2       23.29       12.45      6.15 o
   9  -4   2       79.90       62.40     10.09 o
  10  -4   2        2.23        3.38      5.94 o
  11  -4   2        3.87        2.30      6.81 o
 -13  -3   2       31.09       17.69     12.70 o
 -12  -3   2       44.50       31.42     11.45 o
 -11  -3   2      128.94      172.78     35.50 o
 -10  -3   2      351.37      385.66     19.77 o
  -9  -3   2       73.25       95.11     12.04 o
  -8  -3   2        1.77        1.75      2.59 o
  -7  -3   2        0.33        0.09      1.84 o
  -6  -3   2      667.77      733.37     20.75 o
  -5  -3   2      135.14      146.01      6.28 o
  -4  -3   2     1167.77     1227.24     32.37 o
  -3  -3   2       44.53       36.62      2.79 o
  -2  -3   2      487.42      421.71     14.88 o
  -1  -3   2    12752.37    13357.21    404.64 o
   0  -3   2       96.08       89.25      5.09 o
   1  -3   2     2487.12     2402.38     84.93 o
   2  -3   2      190.50      177.39      8.90 o
   3  -3   2     1173.16     1227.90     36.13 o
   4  -3   2      536.86      545.93     18.79 o
   5  -3   2       89.30       90.54      6.03 o
   6  -3   2        6.19        2.53      3.14 o
   7  -3   2        0.41        0.00      4.81 o
   8  -3   2        2.38        0.00      5.55 o
   9  -3   2      111.22      118.80     12.90 o
  10  -3   2        9.90       20.66      6.82 o
  11  -3   2        0.81        0.00      6.33 o
  12  -3   2        7.81       23.83      9.35 o
 -13  -2   2       15.08       22.72     10.17 o
 -12  -2   2       40.75       44.02     23.35 o
 -11  -2   2      114.07      121.46     23.87 o
 -10  -2   2       71.17       92.08     10.15 o
  -9  -2   2        3.71        2.44      2.81 o
  -8  -2   2       10.16       10.95      2.71 o
  -7  -2   2       85.11       77.47      4.60 o
  -6  -2   2      243.50      227.35      7.25 o
  -5  -2   2      349.00      343.74     10.81 o
  -4  -2   2        4.52        6.17      1.58 o
  -3  -2   2      110.56      105.57      8.55 o
  -2  -2   2      223.62      211.23      9.36 o
  -1  -2   2      269.72      210.11      7.86 o
   0  -2   2     3652.33     3563.76    109.75 o
   1  -2   2      215.13      213.87     15.10 o
   2  -2   2       94.75      106.41      9.23 o
   3  -2   2       36.89       33.54      4.71 o
   4  -2   2     1984.05     2127.38     78.91 o
   5  -2   2      339.99      373.53     13.88 o
   6  -2   2       93.80      106.33      6.68 o
   7  -2   2      128.10      167.64     13.41 o
   8  -2   2        6.76        3.01      4.54 o
   9  -2   2       27.41       21.85      6.80 o
  10  -2   2        0.38        3.66      4.71 o
  11  -2   2        5.66        0.81      6.23 o
  12  -2   2       25.77       13.63     18.44 o
 -13  -1   2       10.78        0.87     12.68 o
 -12  -1   2       13.29       41.24     19.60 o
 -11  -1   2       35.29       35.46     22.47 o
 -10  -1   2      285.90      329.01     20.92 o
  -9  -1   2      140.67      137.51      9.96 o
  -8  -1   2       13.85       10.50      3.05 o
  -7  -1   2       12.65       12.95      2.38 o
  -6  -1   2        6.34        3.17      1.57 o
  -5  -1   2      362.83      376.99     10.45 o
  -4  -1   2        3.40        4.47      1.50 o
  -3  -1   2     2580.87     2434.94     86.12 o
  -2  -1   2      697.79      635.82     21.05 o
  -1  -1   2     1607.38     1470.98     52.05 o
   0  -1   2     5231.58     5233.27    180.66 o
   1  -1   2        2.07        0.00      2.67 o
   2  -1   2     2837.10     2645.41    108.87 o
   3  -1   2        5.14        3.20      1.73 o
   4  -1   2      284.78      341.65     12.87 o
   5  -1   2      356.19      362.02     12.18 o
   6  -1   2       16.53       16.23      2.40 o
   7  -1   2        4.40        5.34      3.04 o
   8  -1   2        0.00        1.91      4.42 o
   9  -1   2        1.58        0.00      4.70 o
  10  -1   2        3.35        3.62      5.68 o
  11  -1   2       12.09        2.15      5.95 o
  12  -1   2        1.48        0.00      5.79 o
 -13   0   2        6.23        3.58      8.40 o
 -12   0   2       17.37       20.39      7.01 o
 -11   0   2       76.82       74.36     11.19 o
 -10   0   2       24.88       24.12      7.14 o
  -9   0   2        5.99        5.16      4.84 o
  -8   0   2       63.21       64.15      6.48 o
  -7   0   2      121.09      118.75      6.29 o
  -6   0   2      273.75      241.94      8.25 o
  -5   0   2       34.33       33.07      3.39 o
  -4   0   2      139.44      124.66      7.84 o
  -3   0   2       54.69       50.15      4.92 o
  -2   0   2     1146.43     1045.49     37.78 o
  -1   0   2     2081.42     2054.68     84.32 o
   0   0   2      572.70      486.59     29.25 o
   1   0   2     9738.64     9965.93    403.01 o
   2   0   2      271.73      277.77     17.94 o
   3   0   2      134.30      161.53     12.19 o
   4   0   2       74.39       68.76      5.06 o
   5   0   2      679.66      722.04     25.20 o
   6   0   2        0.03        0.00      1.59 o
   7   0   2       54.13       39.71      9.91 o
   8   0   2      320.65      304.39     15.30 o
   9   0   2       65.37       70.87     10.83 o
  10   0   2       89.85      120.50     24.05 o
  11   0   2       55.69       54.16     11.05 o
  12   0   2        5.45       13.91      7.22 o
  13   0   2        0.35        0.85      6.59 o
 -13   1   2        0.02        0.49      6.06 o
 -12   1   2        0.30        3.85      5.69 o
 -11   1   2        2.32        2.20      5.21 o
 -10   1   2       15.68       26.99      7.43 o
  -9   1   2     1089.84     1098.77     50.90 o
  -8   1   2        0.03        0.22      3.82 o
  -7   1   2        8.04        6.36      4.06 o
  -6   1   2        0.12        1.52      2.64 o
  -5   1   2      172.07      155.92      7.51 o
  -4   1   2      248.43      238.64      9.19 o
  -3   1   2      653.16      701.96     31.33 o
  -2   1   2     4895.84     4807.46    196.18 o
  -1   1   2      507.69      517.75     22.44 o
   0   1   2     2974.98     2780.00    113.24 o
   1   1   2    12538.18    13335.57    542.44 o
   2   1   2      354.75      331.93     20.17 o
   3   1   2      849.90      794.62     47.62 o
   4   1   2        0.18        0.00      1.62 o
   5   1   2      618.01      616.85     24.99 o
   6   1   2       98.75      104.62      6.00 o
   7   1   2      310.75      321.71     13.57 o
   8   1   2        2.52        4.49      3.31 o
   9   1   2      614.89      629.60     30.03 o
  10   1   2       76.44       74.26     10.41 o
  11   1   2        7.12       17.65      7.88 o
  12   1   2        0.13        4.95      6.00 o
  13   1   2        9.09        0.35      6.76 o
 -12   2   2        2.21       13.24      6.86 o
 -11   2   2        2.75        2.34      6.07 o
 -10   2   2       19.18       10.21      6.53 o
  -9   2   2      146.51      196.31     16.06 o
  -8   2   2      245.12      251.08     17.48 o
  -7   2   2       94.41       89.85      9.57 o
  -6   2   2      122.55      117.56     11.00 o
  -5   2   2      284.07      265.47     12.16 o
  -4   2   2       51.51       43.48      3.79 o
  -3   2   2     3441.36     3427.82    106.16 o
  -2   2   2      144.27      171.54      9.50 o
  -1   2   2     7747.83     8254.70    473.62 o
   0   2   2     8976.69     9128.37    522.34 o
   1   2   2     1364.82     1241.11     71.69 o
   2   2   2      953.06      935.58     38.52 o
   3   2   2     3113.03     2889.87     99.81 o
   4   2   2      954.94      925.94     29.84 o
   5   2   2     2113.28     2077.60     65.04 o
   6   2   2      412.17      467.13     15.70 o
   7   2   2      125.88      110.05      6.16 o
   8   2   2       44.31       35.50     13.30 o
   9   2   2      225.58      248.81     13.37 o
  10   2   2      290.63      287.66     17.66 o
  11   2   2        5.68        0.00      3.95 o
  12   2   2        0.68        0.00      4.81 o
  13   2   2        1.25        0.16      6.62 o
 -12   3   2        0.54        0.00      5.45 o
 -11   3   2        0.12        0.00      5.23 o
 -10   3   2       41.21       38.92      8.68 o
  -9   3   2      140.04      145.06     14.28 o
  -8   3   2        1.04        0.69      4.71 o
  -7   3   2       58.52       56.53      8.18 o
  -6   3   2      255.40      259.34     16.56 o
  -5   3   2     1834.14     1767.94     74.68 o
  -4   3   2     1147.99      990.92     35.83 o
  -3   3   2      782.50      758.35     27.55 o
  -2   3   2     9512.65     9227.18    398.04 o
   0   3   2     3117.79     3050.97    176.27 o
   1   3   2      338.96      337.66     14.74 o
   2   3   2      282.48      297.97     12.96 o
   3   3   2      941.19      863.56     36.17 o
   4   3   2       21.06       12.42      4.90 o
   5   3   2      560.44      567.86     19.50 o
   6   3   2     1223.03     1247.69     35.17 o
   7   3   2      153.62      165.46      7.30 o
   8   3   2       38.45       32.35      6.04 o
   9   3   2       52.04       56.20      6.90 o
  10   3   2       24.72       22.91      4.04 o
  11   3   2       16.98       22.64      4.73 o
  12   3   2        5.21        0.06      8.45 o
 -12   4   2        0.65        9.05      7.30 o
 -11   4   2       11.05        1.42      6.02 o
 -10   4   2        0.78        7.71      5.82 o
  -9   4   2       43.29       32.48      7.55 o
  -8   4   2       34.09       26.67      7.39 o
  -7   4   2      387.64      412.47     23.49 o
  -6   4   2        3.54        0.56      3.88 o
  -5   4   2     1631.66     1790.37     76.32 o
  -4   4   2     2194.79     2161.46     73.73 o
  -3   4   2       24.70       34.66      4.04 o
  -2   4   2      543.63      543.58     23.71 o
  -1   4   2       12.54       16.65      3.51 o
   0   4   2      187.89      171.57      9.14 o
   1   4   2      698.93      639.71     27.50 o
   2   4   2      229.04      226.88      9.23 o
   3   4   2        8.19        9.49      2.59 o
   4   4   2      202.59      203.56      9.07 o
   5   4   2      710.58      842.96     27.84 o
   6   4   2        3.62        4.44      2.37 o
   7   4   2       53.90       49.59      4.29 o
   8   4   2      348.45      330.12     14.66 o
   9   4   2        1.35        0.00      2.66 o
  10   4   2        1.70        0.00      2.94 o
  11   4   2       49.74       53.52      6.60 o
  12   4   2        9.59        0.00      7.27 o
 -11   5   2        3.28        8.38      6.96 o
 -10   5   2       86.13       96.12     20.03 o
  -9   5   2        3.55        0.78      4.97 o
  -8   5   2       83.78       75.23     11.08 o
  -7   5   2     1282.76     1319.52     60.41 o
  -6   5   2      207.95      236.31     20.08 o
  -5   5   2      123.95      133.74     11.65 o
  -4   5   2      986.66      992.52     36.64 o
  -3   5   2     2133.38     2233.65     76.41 o
  -2   5   2      594.04      622.28     27.10 o
  -1   5   2        3.05        0.00      2.21 o
   0   5   2      493.81      446.94     16.24 o
   1   5   2        6.75        4.49      1.50 o
   2   5   2     2739.97     2645.92     81.31 o
   3   5   2      485.28      516.86     17.57 o
   4   5   2      744.84      802.98     27.20 o
   5   5   2      274.81      254.59      8.43 o
   6   5   2      801.90      889.39     24.23 o
   7   5   2      732.06      793.13     22.28 o
   8   5   2      122.55      130.36      7.33 o
   9   5   2       56.90       77.82      7.28 o
  10   5   2       22.67       26.57      5.24 o
  11   5   2       27.99       28.38      6.62 o
  12   5   2       20.63       31.27     10.01 o
  13   5   2        1.62        6.91     10.97 o
 -11   6   2        0.28        4.00      9.88 o
 -10   6   2        0.76        7.69      6.17 o
  -9   6   2       32.77       20.53      6.83 o
  -8   6   2        0.00        0.00      4.62 o
  -7   6   2        1.69        0.91      5.32 o
  -6   6   2      115.09      110.37     15.41 o
  -5   6   2        3.18        4.78      4.22 o
  -4   6   2      119.26      123.85     10.95 o
  -3   6   2      286.65      303.88     14.23 o
  -2   6   2       45.06       54.10      6.21 o
  -1   6   2       76.61       77.83      6.79 o
   0   6   2      329.32      299.89      9.78 o
   1   6   2      134.58      136.23      6.15 o
   2   6   2       26.12       29.41      4.97 o
   3   6   2        0.43        0.42      1.36 o
   4   6   2      180.57      170.69      7.26 o
   5   6   2      399.11      420.60     13.33 o
   6   6   2       14.67       18.02      2.46 o
   7   6   2       66.89       65.01      7.73 o
   8   6   2      225.18      215.79     13.35 o
   9   6   2       39.78       34.61      5.32 o
  10   6   2        0.47        0.53      3.89 o
  11   6   2        0.65        6.80      6.18 o
  12   6   2        0.04        3.47      7.29 o
  13   6   2       13.06       20.89     15.61 o
 -10   7   2        0.10        0.00      5.42 o
  -9   7   2       74.06       84.99     12.43 o
  -8   7   2        8.08        6.01      4.90 o
  -7   7   2        7.50        8.98      5.33 o
  -6   7   2       67.83       52.96      9.00 o
  -5   7   2       54.98       38.47      8.76 o
  -4   7   2       12.67       19.83      6.14 o
  -3   7   2        0.02        0.00      4.66 o
  -2   7   2      111.34      121.62      9.74 o
  -1   7   2      237.78      267.23     10.53 o
   0   7   2      110.50      126.84      5.81 o
   1   7   2      221.16      212.88      7.82 o
   2   7   2       89.71       88.44      7.63 o
   3   7   2        6.92        6.97      1.78 o
   4   7   2       89.91       97.17      4.96 o
   5   7   2        2.13        2.11      1.92 o
   6   7   2       79.94       79.71      5.48 o
   7   7   2       73.05       77.99     12.05 o
   8   7   2       18.89       15.51      4.34 o
   9   7   2       30.95       33.97      5.61 o
  10   7   2       85.52       66.72      7.88 o
  11   7   2       13.13       27.33      7.68 o
  12   7   2       16.25       14.94      8.76 o
  -9   8   2        4.78        5.95      5.73 o
  -8   8   2        6.52        6.10      5.35 o
  -7   8   2       20.89       24.39      6.68 o
  -6   8   2       61.64       57.68      9.62 o
  -5   8   2       37.95       35.92      7.61 o
  -4   8   2        1.00        0.00      5.22 o
  -3   8   2        0.10        2.19      5.22 o
  -2   8   2      116.04      148.88     22.11 o
  -1   8   2       75.16       98.44      6.98 o
   0   8   2      733.36      755.15     24.97 o
   1   8   2        9.61        9.21      2.19 o
   2   8   2       30.18       27.16      3.61 o
   3   8   2        2.18        1.72      1.86 o
   4   8   2      115.60      118.40      6.55 o
   5   8   2       11.72       12.45      2.66 o
   6   8   2       66.71       76.00     18.34 o
   7   8   2      186.63      159.73     12.80 o
   8   8   2        0.02        3.40      3.50 o
   9   8   2       28.10       23.47      5.94 o
  10   8   2       27.03       24.53      6.39 o
  11   8   2       28.36       34.09      8.37 o
  12   8   2        1.73        6.81      8.39 o
  -8   9   2        1.54        0.00      4.43 o
  -7   9   2        1.97        0.00      6.14 o
  -6   9   2        2.50        0.00      3.50 o
  -5   9   2        0.98        4.91      7.00 o
  -4   9   2        8.87        8.35      7.61 o
  -3   9   2        2.30        7.81      6.87 o
  -2   9   2        0.73        3.75      5.87 o
  -1   9   2      258.76      278.04     22.39 o
   0   9   2       28.05       23.36      7.38 o
   1   9   2      165.67      189.44      9.27 o
   2   9   2        1.97        0.08      2.66 o
   3   9   2       41.83       40.24      7.31 o
   4   9   2       16.22       13.83      3.00 o
   5   9   2      236.35      233.10     24.88 o
   6   9   2       37.99       41.33      8.37 o
   7   9   2      422.55      495.04     68.65 o
   8   9   2       49.49       46.60      8.88 o
   9   9   2        7.41       13.26      6.26 o
  10   9   2       21.15       18.29      7.29 o
  11   9   2        2.13        3.19      6.31 o
  12   9   2        0.23       10.11      8.86 o
  -7  10   2        2.92        0.00      6.69 o
  -6  10   2        0.99        5.23      7.08 o
  -5  10   2       24.65        9.58     10.06 o
  -4  10   2       62.65       58.73     13.12 o
  -3  10   2        0.04        0.00      5.58 o
  -2  10   2       12.48       11.24      8.06 o
  -1  10   2       44.50       46.87     29.69 o
   0  10   2       57.18       34.69     17.77 o
   1  10   2       19.06       20.88      5.20 o
   2  10   2       15.30       12.07      4.52 o
   3  10   2      145.36      152.43     13.22 o
   4  10   2        0.06        0.00      3.57 o
   5  10   2      722.45      803.84     44.79 o
   6  10   2      460.03      528.54     28.18 o
   7  10   2        0.28        4.03      5.96 o
   8  10   2        0.18        1.79      5.24 o
   9  10   2       12.60       33.70      8.48 o
  10  10   2       14.54       14.87      7.18 o
  11  10   2        2.43        5.87      6.52 o
  -6  11   2        0.42        2.57      7.01 o
  -5  11   2        1.01        1.78      8.89 o
  -4  11   2       69.65       56.88     11.59 o
  -3  11   2       50.96       52.37     11.95 o
  -2  11   2       55.11       61.63     17.75 o
  -1  11   2      114.19      152.94     19.90 o
   0  11   2        4.58       13.75     11.79 o
   1  11   2      170.04      195.86     24.20 o
   2  11   2      141.16      161.93     13.11 o
   3  11   2       44.94       40.54      9.55 o
   4  11   2      282.44      279.55     18.95 o
   5  11   2       81.89      100.79     11.49 o
   6  11   2      643.88      749.04     62.37 o
   7  11   2       66.32       59.08      9.88 o
   8  11   2        0.92        0.00      5.91 o
   9  11   2        0.14        0.00      5.56 o
  10  11   2        0.03        0.00      6.64 o
  -5  12   2       13.04       34.26     10.50 o
  -4  12   2        1.64       16.08      8.26 o
  -3  12   2        1.44        6.19      6.41 o
  -2  12   2       53.52       70.56     23.83 o
  -1  12   2        5.11        0.00      8.90 o
   0  12   2        0.28        7.11     11.39 o
   1  12   2       44.58       58.43     21.25 o
   2  12   2        1.20        4.66      5.96 o
   3  12   2       27.44       38.32      7.27 o
   4  12   2       58.23       49.04      9.05 o
   5  12   2        0.50        1.34      6.13 o
   6  12   2        3.99        8.13      6.49 o
   7  12   2       14.03        0.00      8.04 o
   8  12   2        1.61        3.02      6.56 o
   9  12   2        2.69        3.15      6.86 o
  -3  13   2        0.00        0.00     10.69 o
  -2  13   2        3.68        9.04     14.73 o
  -1  13   2      139.59      184.60     36.94 o
   0  13   2       41.57       63.36     22.15 o
   1  13   2       30.43       25.45     16.55 o
   2  13   2      157.50      195.84     35.93 o
   3  13   2        8.06        6.88      7.81 o
   4  13   2       27.46       29.99      8.25 o
   5  13   2        0.35        0.00      5.83 o
   6  13   2        0.41        0.00      6.68 o
   7  13   2        4.92        1.94      6.56 o
   8  13   2       10.75       18.23      8.39 o
  -1  14   2       14.24       21.25     17.47 o
   0  14   2        1.35        8.54     14.05 o
   1  14   2       16.12       20.61     18.14 o
   2  14   2        2.52        6.47     14.95 o
   3  14   2        0.47        2.83     11.37 o
   4  14   2        0.88        0.00      6.59 o
   5  14   2       14.32       14.08      8.13 o
   6  14   2        3.52        2.99      7.52 o
  -5 -13   3       67.12      106.70     17.84 o
  -4 -13   3        0.00        0.00      6.31 o
  -3 -13   3        0.25        0.00      7.92 o
  -2 -13   3        2.78       12.12     14.50 o
  -1 -13   3        6.99        4.68     12.09 o
   0 -13   3        1.69        5.63     12.49 o
  -8 -12   3        2.93        5.03     14.91 o
  -7 -12   3       27.10       34.05     11.71 o
  -6 -12   3       37.01       30.82     20.40 o
  -5 -12   3        1.11        7.44      7.22 o
  -4 -12   3       67.30       95.14     16.19 o
  -3 -12   3       30.56       34.36     19.02 o
  -2 -12   3        1.32        1.30      7.36 o
  -1 -12   3       18.32       30.85     14.45 o
   0 -12   3        0.14        0.00      7.61 o
   1 -12   3        2.13        0.00      9.85 o
   2 -12   3       10.80       17.30     14.47 o
   3 -12   3       14.51       17.69     15.12 o
  -9 -11   3        9.62       11.05      8.96 o
  -8 -11   3        1.28        0.00      7.70 o
  -7 -11   3        1.63        0.00      6.97 o
  -6 -11   3        0.00        0.00      5.93 o
  -5 -11   3      125.04      107.16     22.80 o
  -4 -11   3       12.55        8.53      5.97 o
  -3 -11   3       46.39       38.37     10.19 o
  -2 -11   3       41.27       19.33     12.66 o
  -1 -11   3       24.00       29.32     10.06 o
   0 -11   3        2.71        0.00      8.79 o
   1 -11   3        2.02       18.39     12.23 o
   2 -11   3       90.01      150.53     30.77 o
   3 -11   3       26.67       31.08     15.57 o
   4 -11   3       15.79       17.47     14.78 o
   5 -11   3        8.09       14.65      7.80 o
 -10 -10   3        0.11        4.29      6.13 o
  -9 -10   3       24.09        0.00      9.74 o
  -8 -10   3        7.55       17.06     27.38 o
  -7 -10   3        0.29       10.20     18.32 o
  -6 -10   3        0.22        0.00      5.35 o
  -5 -10   3        1.91        3.63      5.23 o
  -4 -10   3      314.08      350.38     25.47 o
  -3 -10   3      138.67      134.36     14.46 o
  -2 -10   3       41.04       36.36      9.08 o
  -1 -10   3        7.11        1.19     12.78 o
   0 -10   3        0.99        0.00      5.06 o
   1 -10   3        0.31        0.64     10.72 o
   2 -10   3        0.72        0.00     12.35 o
   3 -10   3        0.00        8.68     12.96 o
   4 -10   3        3.50        0.00      5.51 o
   5 -10   3        8.98        0.85      5.99 o
   6 -10   3        0.89        0.25      5.18 o
 -11  -9   3       16.71       12.81      8.84 o
 -10  -9   3        0.14        0.00      4.68 o
  -9  -9   3        0.34        0.64      4.71 o
  -8  -9   3        7.71       12.66      5.79 o
  -7  -9   3       88.61       54.47      9.23 o
  -6  -9   3       15.41        8.13      8.98 o
  -5  -9   3      106.47       99.85     15.25 o
  -4  -9   3       42.89       28.97     10.91 o
  -3  -9   3      205.76      232.81     37.59 o
  -2  -9   3       64.57       68.69      8.60 o
  -1  -9   3        3.05        1.75      4.23 o
   0  -9   3        0.17        6.64      5.11 o
   1  -9   3        1.51        0.00      4.60 o
   2  -9   3        8.66        6.84      6.81 o
   3  -9   3        5.71        4.35      5.23 o
   4  -9   3        2.77        0.02      5.48 o
   5  -9   3       23.19       26.44      7.29 o
   6  -9   3       12.98       15.37      9.56 o
   7  -9   3        1.77        6.23      5.59 o
 -11  -8   3        0.06        0.00      4.76 o
 -10  -8   3        5.43        3.30      5.07 o
  -9  -8   3        0.31        0.06      4.32 o
  -8  -8   3       44.42       48.77      7.82 o
  -7  -8   3       31.92       25.34      5.07 o
  -6  -8   3       37.74       35.89      7.54 o
  -5  -8   3        1.98        2.89      5.32 o
  -4  -8   3      264.87      240.69     21.32 o
  -3  -8   3      168.74      195.20     15.22 o
  -2  -8   3      225.77      204.81     35.10 o
  -1  -8   3       28.31       28.27      5.50 o
   0  -8   3       70.24       60.97      9.71 o
   1  -8   3       22.52       30.10      5.66 o
   2  -8   3       67.69       34.98     10.23 o
   3  -8   3      237.67      243.42     16.82 o
   4  -8   3       75.68       73.66      9.92 o
   5  -8   3        6.14        5.76      5.61 o
   6  -8   3        9.54        4.06      5.33 o
   7  -8   3        2.00        0.00      4.33 o
   8  -8   3        0.19        0.00      5.19 o
 -12  -7   3        3.00        8.16      5.99 o
 -11  -7   3        9.53       11.54      5.79 o
 -10  -7   3        0.01        0.19      4.72 o
  -9  -7   3       22.86       19.18      5.97 o
  -8  -7   3       11.54       14.17      4.60 o
  -7  -7   3       78.70       86.36     23.14 o
  -6  -7   3      134.88      123.90      8.98 o
  -5  -7   3      467.19      463.90     21.99 o
  -4  -7   3        5.26        4.32      3.55 o
  -3  -7   3       87.83       68.58      7.79 o
  -2  -7   3      317.27      299.91     29.62 o
  -1  -7   3        7.71        2.49      2.88 o
   0  -7   3        9.57        8.39      2.95 o
   1  -7   3        7.73        7.14      3.08 o
   2  -7   3       33.61       38.80      5.29 o
   3  -7   3      155.02      167.30     12.98 o
   4  -7   3        6.33        2.92      4.38 o
   5  -7   3       24.72       14.96     11.53 o
   6  -7   3       14.63        6.96      5.97 o
   7  -7   3       16.45       10.82      5.49 o
   8  -7   3        0.60        0.00      5.02 o
   9  -7   3        0.28        0.00      6.28 o
 -12  -6   3      114.22      127.67     13.05 o
 -11  -6   3       54.96       63.45      9.12 o
 -10  -6   3       86.47       85.91     10.26 o
  -9  -6   3       29.30       21.68      5.50 o
  -8  -6   3       22.80       37.10      5.98 o
  -7  -6   3       26.40       23.02      4.64 o
  -6  -6   3        1.87        0.00      2.47 o
  -5  -6   3       48.72       41.69      5.17 o
  -4  -6   3      207.65      207.97     10.43 o
  -3  -6   3       62.56       58.38      5.62 o
  -2  -6   3      103.33       92.12     11.35 o
  -1  -6   3     1012.08     1122.93     40.05 o
   0  -6   3     1242.73     1262.21     36.05 o
   1  -6   3       49.17       46.30      3.75 o
   2  -6   3       47.86       51.90      5.42 o
   3  -6   3       20.53       12.56      3.64 o
   4  -6   3      304.85      301.51     23.99 o
   5  -6   3        2.14        0.00      4.54 o
   6  -6   3        2.56        0.00      4.83 o
   7  -6   3       14.71       14.70      6.05 o
   8  -6   3       16.04       19.74      6.75 o
   9  -6   3        0.16        9.32      6.79 o
  10  -6   3        0.19        5.32      7.06 o
 -12  -5   3        7.86        8.39      6.70 o
 -11  -5   3      176.29      225.15     22.95 o
 -10  -5   3       10.71       13.16      5.13 o
  -9  -5   3        0.16        0.00      3.26 o
  -8  -5   3       72.05       72.82      7.48 o
  -7  -5   3        1.25        6.08      2.99 o
  -6  -5   3      137.39      151.81     11.22 o
  -5  -5   3      124.36      116.54     11.91 o
  -4  -5   3      124.80      113.57      7.49 o
  -3  -5   3        0.07        0.00      3.00 o
  -2  -5   3     4993.43     5302.23    151.40 o
  -1  -5   3       33.64       54.04      4.71 o
   0  -5   3       32.51       30.90      3.15 o
   1  -5   3       26.53       26.16      2.70 o
   2  -5   3        6.16        7.28      1.70 o
   3  -5   3      800.49      818.59     27.16 o
   4  -5   3      204.35      222.89     12.06 o
   5  -5   3       82.43      118.32     11.28 o
   6  -5   3       72.23       64.28      9.50 o
   7  -5   3        0.34        0.00      4.75 o
   8  -5   3       30.70       14.84      6.09 o
   9  -5   3       53.98       41.19     13.55 o
  10  -5   3        1.10        0.00      5.79 o
 -13  -4   3       64.49       82.08     17.06 o
 -12  -4   3      147.74      200.44     31.97 o
 -11  -4   3       46.01       44.38     14.64 o
 -10  -4   3       78.78       88.15      8.54 o
  -9  -4   3       34.03       41.31      5.94 o
  -8  -4   3       25.08       27.07      4.59 o
  -7  -4   3        0.61        0.00      2.51 o
  -6  -4   3      207.17      200.50      9.44 o
  -5  -4   3        1.42        1.79      1.91 o
  -4  -4   3        8.24       12.32      4.90 o
  -3  -4   3     2600.30     2774.37     75.41 o
  -2  -4   3     2570.71     2667.44     73.41 o
  -1  -4   3       76.00       84.19      7.81 o
   0  -4   3      544.61      550.41     17.92 o
   1  -4   3       16.72       16.29      2.08 o
   2  -4   3        5.05        0.73      1.63 o
   3  -4   3        2.85        4.49      1.90 o
   4  -4   3       37.42       42.12      4.37 o
   5  -4   3      126.37      114.69      8.38 o
   6  -4   3       21.56       18.76      5.59 o
   7  -4   3        0.94        0.00      4.70 o
   8  -4   3        3.05        5.78      5.34 o
   9  -4   3       22.44       11.70      6.58 o
  10  -4   3        0.59        0.00      5.65 o
  11  -4   3        1.81        6.47      7.25 o
 -13  -3   3        1.85        0.00      7.56 o
 -12  -3   3       17.81       47.04     13.73 o
 -11  -3   3      185.15      235.14     56.73 o
 -10  -3   3        6.83        5.13      3.71 o
  -9  -3   3        1.71        4.22      3.30 o
  -8  -3   3       95.08       94.40      7.61 o
  -7  -3   3      259.65      281.04     13.02 o
  -6  -3   3      114.63      118.64      6.77 o
  -5  -3   3        2.05        3.61      2.37 o
  -4  -3   3     3120.25     3281.83     89.02 o
  -3  -3   3      222.08      242.19      9.44 o
  -2  -3   3       87.83       86.07      4.49 o
  -1  -3   3      263.38      263.08     10.17 o
   0  -3   3      409.19      449.10     14.16 o
   1  -3   3      211.98      201.16      9.46 o
   2  -3   3     1312.24     1277.33     41.21 o
   3  -3   3     2022.38     2200.07     69.31 o
   4  -3   3       10.17        9.60      4.11 o
   5  -3   3      332.59      387.59     15.94 o
   6  -3   3      135.52      143.61     13.97 o
   7  -3   3       63.23       66.67      9.41 o
   8  -3   3       90.32       77.63     23.36 o
   9  -3   3        2.95        6.56      5.86 o
  10  -3   3       18.92       25.87      8.68 o
  11  -3   3        0.80        0.44      6.27 o
 -13  -2   3        1.47        6.34      8.37 o
 -12  -2   3       10.67       12.28      9.43 o
 -11  -2   3       74.67       74.82     16.46 o
 -10  -2   3       26.32       35.24     11.88 o
  -9  -2   3       36.17       38.50      5.76 o
  -8  -2   3        0.19        0.00      2.25 o
  -7  -2   3      325.39      327.73     11.43 o
  -6  -2   3      148.71      147.67      5.93 o
  -5  -2   3      452.73      484.29     16.46 o
  -4  -2   3        8.61        9.69      2.99 o
  -3  -2   3      154.10      163.41      6.49 o
  -2  -2   3     2663.24     2431.07     75.69 o
  -1  -2   3       42.70       43.24      3.65 o
   0  -2   3      802.38      777.75     25.24 o
   1  -2   3     1130.06     1109.97     35.19 o
   2  -2   3      934.48      834.60     24.71 o
   3  -2   3        2.82        1.48      1.59 o
   4  -2   3     1874.95     2040.45     75.87 o
   5  -2   3      467.36      499.74     19.64 o
   6  -2   3        0.57        0.95      2.48 o
   7  -2   3        0.03        4.04      4.58 o
   8  -2   3       25.78       17.48      9.38 o
   9  -2   3        5.79        0.00      6.18 o
  10  -2   3        2.20        0.00      5.69 o
  11  -2   3        3.52       18.20      7.30 o
  12  -2   3        0.93        0.00     11.02 o
 -13  -1   3        3.11        4.95      9.00 o
 -12  -1   3       58.91       63.81     22.93 o
 -11  -1   3       71.51       69.66     25.20 o
 -10  -1   3      195.86      179.17     37.74 o
  -9  -1   3       24.32       21.31     10.68 o
  -8  -1   3       83.72       76.65      6.08 o
  -7  -1   3        9.64        7.01      2.41 o
  -6  -1   3      488.97      501.81     15.93 o
  -5  -1   3     2207.26     2219.81     59.69 o
  -4  -1   3      372.77      362.11     14.23 o
  -3  -1   3      333.39      295.10     12.65 o
  -2  -1   3        2.11        0.10      2.53 o
  -1  -1   3     7034.62     6938.10    240.60 o
   0  -1   3       68.51       68.36      4.78 o
   1  -1   3      224.40      211.07     10.57 o
   2  -1   3     1401.01     1337.26     42.16 o
   3  -1   3        2.43        4.00      1.59 o
   4  -1   3      591.94      671.99     27.12 o
   5  -1   3      811.46      877.43     30.41 o
   6  -1   3       59.36       55.49      4.75 o
   7  -1   3       83.39       95.90     11.17 o
   8  -1   3       11.66        5.39      4.90 o
   9  -1   3       19.31        9.66      6.94 o
  10  -1   3       28.04       18.23     17.50 o
  11  -1   3       11.99        6.35      6.51 o
  12  -1   3        0.08        8.36     10.29 o
 -13   0   3        9.88        0.00     12.85 o
 -12   0   3        1.00        4.36      6.76 o
 -11   0   3        7.02        0.79      5.14 o
 -10   0   3       69.42       53.41      9.51 o
  -9   0   3      121.33      130.07     12.35 o
  -8   0   3       38.61       30.15      8.33 o
  -7   0   3        6.01        2.20      2.27 o
  -6   0   3       58.43       50.72      3.78 o
  -5   0   3      234.33      245.01      8.06 o
  -4   0   3      320.27      318.74     12.80 o
  -3   0   3      113.52       95.74      7.15 o
  -2   0   3      881.07      824.89     35.85 o
  -1   0   3       74.91       66.32      4.70 o
   0   0   3        0.51        0.25      0.93 o
   1   0   3       99.94       83.21      4.78 o
   2   0   3     4437.33     4544.84    184.92 o
   3   0   3      747.09      701.22     27.30 o
   4   0   3      160.80      149.40     12.21 o
   5   0   3     1861.49     1977.96     62.48 o
   6   0   3       61.02       59.80      4.57 o
   7   0   3       81.03       78.97      5.19 o
   8   0   3       21.19       19.52      4.09 o
   9   0   3      326.48      379.38     26.98 o
  10   0   3       95.96      105.79     14.32 o
  11   0   3        0.42        1.65      6.05 o
  12   0   3        1.56       11.08      7.54 o
 -12   1   3        0.09        2.46      5.69 o
 -11   1   3       21.37       31.26      7.90 o
 -10   1   3        0.68        0.00      5.46 o
  -9   1   3       51.79       47.27      8.68 o
  -8   1   3      115.07      117.61     11.38 o
  -7   1   3        0.41        0.00      3.62 o
  -6   1   3        5.84        9.39      3.34 o
  -5   1   3      609.08      608.02     20.36 o
  -4   1   3       97.30      107.79      6.43 o
  -3   1   3      119.07      140.11      8.97 o
  -2   1   3        5.17        1.78      3.61 o
  -1   1   3    13401.08    13530.98    547.06 o
   0   1   3      666.64      592.34     25.14 o
   1   1   3      174.88      157.09      7.18 o
   2   1   3      380.91      356.36     15.44 o
   3   1   3     1635.03     1574.81     58.04 o
   4   1   3      143.86      145.37      6.45 o
   5   1   3      196.85      244.88     11.91 o
   6   1   3      670.18      763.62     30.82 o
   7   1   3       58.52       48.76      4.49 o
   8   1   3      166.45      170.41     17.93 o
   9   1   3      365.78      344.18     23.49 o
  10   1   3        5.89        0.00      5.52 o
  11   1   3        0.68        1.78      5.18 o
  12   1   3        0.03        2.88      6.27 o
  13   1   3        0.93        8.77      7.15 o
 -12   2   3        0.26        3.06      6.09 o
 -11   2   3       11.48       12.99      6.12 o
 -10   2   3        0.84        0.00      5.57 o
  -9   2   3      149.00      163.38     14.80 o
  -8   2   3        5.03        0.00      4.70 o
  -7   2   3       11.04        9.78      4.49 o
  -6   2   3        8.82        6.69      4.26 o
  -5   2   3      353.40      391.38     18.31 o
  -4   2   3     3703.04     3832.70    111.19 o
  -3   2   3     1031.52     1037.44     40.45 o
  -2   2   3      435.23      406.44     19.13 o
  -1   2   3     9243.79     9180.33    526.49 o
   0   2   3     6957.97     6925.17    280.64 o
   1   2   3     1187.69     1131.13     46.22 o
   3   2   3        0.87        0.00      1.16 o
   4   2   3      416.79      421.86     17.44 o
   5   2   3       13.61       11.71      2.61 o
   6   2   3     1111.65     1202.50     46.48 o
   7   2   3      681.83      699.51     26.36 o
   8   2   3      189.28      211.32     13.04 o
   9   2   3       18.44        8.70      5.57 o
  10   2   3      373.89      456.00     28.88 o
  11   2   3        4.58        4.12      6.12 o
  12   2   3        0.13        0.37      7.74 o
  13   2   3        4.69        1.44      6.38 o
 -12   3   3        3.44       12.69      6.92 o
 -11   3   3        0.98        0.00      6.41 o
 -10   3   3       16.79       14.73      6.51 o
  -9   3   3        3.18        0.00      4.54 o
  -8   3   3       17.14        8.94      6.08 o
  -7   3   3      206.19      183.18     14.06 o
  -6   3   3       73.28       89.10      9.19 o
  -5   3   3       11.15        8.75      3.93 o
  -4   3   3        6.49        5.21      2.62 o
  -3   3   3     3652.64     3659.79    140.74 o
  -2   3   3     3085.28     3058.92    134.46 o
  -1   3   3     1210.85     1183.42     81.24 o
   0   3   3     4766.75     4783.89    275.04 o
   1   3   3     4779.95     4877.30    197.58 o
   2   3   3     3166.64     3118.03    201.85 o
   3   3   3      169.64      172.99      6.50 o
   4   3   3     1648.79     1631.94     50.98 o
   5   3   3      694.21      735.17     24.51 o
   6   3   3      690.82      765.96     25.97 o
   7   3   3       60.56       52.65      5.83 o
   8   3   3       14.82       12.30      3.01 o
   9   3   3       29.72       23.11      8.97 o
  10   3   3       99.54      115.29     13.62 o
  11   3   3        0.79        0.00      3.27 o
  12   3   3       16.34       16.15      6.21 o
  13   3   3        6.77       21.67     10.83 o
 -11   4   3        1.13        2.38      5.45 o
 -10   4   3        6.86        6.47      5.86 o
  -9   4   3       39.22       29.59     10.08 o
  -8   4   3       16.63       12.56      6.17 o
  -7   4   3      125.76      116.77     11.81 o
  -6   4   3      275.98      305.83     20.65 o
  -5   4   3      151.96      148.29     11.72 o
  -4   4   3       81.16       94.86      7.09 o
  -3   4   3      656.28      681.79     29.48 o
  -2   4   3        1.80        0.00      2.11 o
  -1   4   3      383.50      343.36     37.83 o
   0   4   3      242.39      211.96     11.70 o
   1   4   3     1276.99     1219.42     71.54 o
   2   4   3      901.50      864.28     30.76 o
   3   4   3      705.60      791.99     25.36 o
   4   4   3     2599.16     2749.53     95.92 o
   5   4   3      377.65      360.67     13.16 o
   6   4   3      976.15     1029.11     29.45 o
   7   4   3      101.99      118.07      6.05 o
   8   4   3       65.72       66.97      6.93 o
   9   4   3       51.17       53.14      6.66 o
  10   4   3        1.75        1.69      3.42 o
  11   4   3        8.21        9.41      5.60 o
  12   4   3        0.34        0.00      4.93 o
 -11   5   3        0.16        0.00      5.94 o
 -10   5   3        3.10        4.46      5.76 o
  -9   5   3        6.91        2.77      4.93 o
  -8   5   3       16.00        7.81      6.03 o
  -7   5   3       12.43        5.93      5.18 o
  -6   5   3       34.58       43.12      7.93 o
  -5   5   3      102.24      116.26     10.98 o
  -4   5   3      714.51      713.98     42.41 o
  -3   5   3     1891.49     1868.80     62.24 o
  -2   5   3      547.07      587.01     25.87 o
  -1   5   3        5.12        7.32      2.72 o
   0   5   3        7.25        3.58      5.46 o
   1   5   3       95.40       98.42      4.86 o
   2   5   3      722.77      748.12     24.28 o
   3   5   3       63.82       70.57      4.16 o
   4   5   3     1720.05     1828.74     64.46 o
   5   5   3        1.95        0.67      1.40 o
   6   5   3       36.20       33.48      3.47 o
   7   5   3        2.52        2.83      3.54 o
   8   5   3       21.82        9.01      3.58 o
   9   5   3       19.51       18.90      7.65 o
  10   5   3        1.03        0.72      4.07 o
  11   5   3       19.88       10.11      6.66 o
  12   5   3      122.96      161.54     19.56 o
  13   5   3        3.49        0.00     11.21 o
 -11   6   3        2.71        8.58      7.04 o
 -10   6   3       26.60       37.69      9.34 o
  -9   6   3       34.26       31.74      7.86 o
  -8   6   3       28.61       18.97      6.51 o
  -7   6   3      110.27      112.23     12.91 o
  -6   6   3      145.70      116.50     13.22 o
  -5   6   3        1.29        3.97      3.98 o
  -4   6   3      198.84      206.11     15.78 o
  -3   6   3      327.23      350.57     18.14 o
  -2   6   3       26.05       30.59      7.24 o
  -1   6   3        3.82        3.25      2.84 o
   0   6   3       23.21       22.96      2.62 o
   1   6   3       18.80       25.92      2.45 o
   2   6   3      331.86      372.26     12.56 o
   3   6   3      172.33      189.98      7.45 o
   4   6   3       43.62       50.09      6.48 o
   5   6   3      212.35      219.33     12.24 o
   6   6   3       14.23       12.53      3.18 o
   7   6   3       15.04       22.41      4.79 o
   8   6   3        1.77        1.94      3.29 o
   9   6   3        1.13        2.40      3.96 o
  10   6   3      180.50      180.64     14.92 o
  11   6   3        0.31        0.00      6.84 o
  12   6   3       22.46       11.31      7.74 o
  13   6   3       15.17       10.67      9.15 o
 -10   7   3       10.66        3.05      6.10 o
  -9   7   3       11.48        6.86      6.06 o
  -8   7   3        1.06        0.22      4.48 o
  -7   7   3        1.41        0.00      4.38 o
  -6   7   3      195.85      225.53     19.92 o
  -5   7   3      223.60      229.70     21.24 o
  -4   7   3       54.15       64.91     10.86 o
  -3   7   3       23.71       24.94      5.32 o
  -2   7   3      151.89      187.01     21.98 o
  -1   7   3       41.20       61.14      5.19 o
   0   7   3      331.43      336.22     12.39 o
   1   7   3       57.19       58.40      3.84 o
   2   7   3      341.51      349.15     11.26 o
   3   7   3      397.33      394.34     12.51 o
   4   7   3      206.25      237.84      8.61 o
   5   7   3       12.43       13.52      4.31 o
   6   7   3       24.42       23.83      4.96 o
   7   7   3       35.36       34.83      6.41 o
   8   7   3       90.58       88.88     13.99 o
   9   7   3       14.71       18.08      5.80 o
  10   7   3      358.89      373.17     26.69 o
  11   7   3       26.54       13.62      7.96 o
  12   7   3       11.40       12.82      8.54 o
  -9   8   3        4.36        2.92      6.95 o
  -8   8   3        0.29        0.00      4.91 o
  -7   8   3       13.86        5.21      6.01 o
  -6   8   3       13.96       12.43      7.49 o
  -5   8   3        2.74        0.87      6.63 o
  -4   8   3       10.03        9.73      7.00 o
  -3   8   3       16.44       23.55      7.49 o
  -2   8   3        0.12        2.83      3.80 o
  -1   8   3       73.56       84.78      8.33 o
   0   8   3      301.57      342.54     12.90 o
   1   8   3       18.29       16.81      2.55 o
   2   8   3       11.16       11.32      2.14 o
   3   8   3       59.76       65.32      4.22 o
   4   8   3       69.03       71.66      4.51 o
   5   8   3       11.74        2.41      3.71 o
   6   8   3       12.74        8.06      4.11 o
   7   8   3      148.89      159.83     29.04 o
   8   8   3       70.96       54.02      8.12 o
   9   8   3       12.66        2.09      6.85 o
  10   8   3       62.84       54.93     14.69 o
  11   8   3        8.26       10.39      7.30 o
  12   8   3        0.00        0.00      9.77 o
  -8   9   3        0.27        0.00      6.38 o
  -7   9   3        0.06        6.79      7.02 o
  -6   9   3        0.09        6.36      6.53 o
  -5   9   3        6.22        0.00      6.82 o
  -4   9   3        4.78        8.75      7.11 o
  -3   9   3      117.10      139.41     16.47 o
  -2   9   3        3.21        0.00      5.43 o
  -1   9   3        3.33        3.30      5.21 o
   0   9   3      191.38      175.53     10.11 o
   1   9   3        1.10        0.07      2.26 o
   2   9   3        8.03        8.98      3.20 o
   3   9   3       55.76       60.15      7.38 o
   4   9   3        0.07        0.39      2.87 o
   5   9   3      105.89      100.57     22.61 o
   6   9   3       12.27       12.43      5.78 o
   7   9   3       59.27       62.70     10.03 o
   8   9   3      176.16      191.14     34.86 o
   9   9   3       18.81        6.92      5.72 o
  10   9   3        9.86        0.00      6.29 o
  11   9   3       54.25       34.71     16.34 o
  12   9   3        8.81        6.08     14.25 o
  -7  10   3        3.66        0.00      7.96 o
  -6  10   3        0.01        5.26      6.87 o
  -5  10   3       36.53       34.01      8.98 o
  -4  10   3       30.37       27.86     10.02 o
  -3  10   3        0.77        0.66      6.04 o
  -2  10   3        6.15        0.20      8.29 o
  -1  10   3       12.47        6.24      6.30 o
   0  10   3       53.80       74.66     27.30 o
   1  10   3        5.77        6.07      4.09 o
   2  10   3        3.48        2.22      3.53 o
   3  10   3      121.21      118.83     11.82 o
   4  10   3       69.74       93.09     10.04 o
   5  10   3      343.59      346.68     27.10 o
   6  10   3       29.89       27.84      5.98 o
   7  10   3      133.88      135.28     13.32 o
   8  10   3        1.40        0.00      4.83 o
   9  10   3       18.05       20.71      7.69 o
  10  10   3        0.89        1.50      7.28 o
  11  10   3       18.16       25.77      9.83 o
  -6  11   3        1.87        0.00      6.36 o
  -5  11   3        7.44        5.92      6.98 o
  -4  11   3       13.49        8.19     17.65 o
  -3  11   3       28.23       21.57      9.44 o
  -2  11   3        0.62        4.73      6.90 o
  -1  11   3       57.11       46.24     12.96 o
   0  11   3       23.64       17.41     12.88 o
   1  11   3       34.07       33.15     16.10 o
   2  11   3       54.28       60.96      8.10 o
   3  11   3      122.07      136.02     16.82 o
   4  11   3       94.77       93.10     10.53 o
   5  11   3       83.76       79.24     10.08 o
   6  11   3       35.79       29.81      7.84 o
   7  11   3       45.63       36.67      9.06 o
   8  11   3        4.40        8.74      6.56 o
   9  11   3        0.00        0.28      6.09 o
  10  11   3        0.11       17.60     10.71 o
  -5  12   3        0.20        0.00      6.46 o
  -4  12   3       15.43        6.22      8.10 o
  -3  12   3       81.29       80.21     14.32 o
  -2  12   3        3.51        9.34      7.51 o
  -1  12   3        7.04        7.03     11.39 o
   0  12   3       73.90       45.44     18.45 o
   1  12   3      132.82      156.29     30.39 o
   2  12   3       25.47       24.42      8.07 o
   3  12   3        4.11        0.00      3.72 o
   4  12   3        0.95        0.00      4.56 o
   5  12   3      191.91      204.04     22.84 o
   6  12   3        6.72        5.20      6.86 o
   7  12   3       30.76       24.01      8.15 o
   8  12   3       22.03       28.20      9.29 o
   9  12   3        2.08        3.85      6.99 o
  10  12   3       11.90        3.15      8.61 o
  -4  13   3        2.94        7.84     10.18 o
  -3  13   3       34.84       46.34     20.05 o
  -2  13   3       16.14       35.72     20.07 o
  -1  13   3        1.07        3.19     12.51 o
   0  13   3       18.58       33.79     18.51 o
   1  13   3       19.01       44.63     18.70 o
   2  13   3       29.09       30.10     17.33 o
   3  13   3       12.07       15.18      8.76 o
   4  13   3       32.41       19.97      7.80 o
   5  13   3        0.04        0.00      5.80 o
   6  13   3        7.41       17.76      7.60 o
   7  13   3        0.01        1.86      6.98 o
   8  13   3        1.65        0.00      6.72 o
  -1  14   3       44.91       26.99     18.39 o
   0  14   3        3.36        0.00     11.95 o
   1  14   3        1.24       25.56     17.02 o
   2  14   3        5.46        9.97     14.61 o
   3  14   3        3.95        9.43     15.15 o
   4  14   3        2.34        0.00      7.63 o
   5  14   3        0.11        2.09      6.87 o
   6  14   3        2.00        7.95      7.66 o
  -7 -12   4       11.39        5.55      8.66 o
  -6 -12   4        1.85        4.33      8.06 o
  -5 -12   4        4.95        1.36      7.17 o
  -4 -12   4       21.31       27.98     13.89 o
  -3 -12   4       17.89        7.71      7.59 o
  -2 -12   4        2.54        4.18      7.41 o
  -1 -12   4        0.31        0.00      8.29 o
   0 -12   4       72.97       74.87     22.96 o
   1 -12   4        3.44        0.84     12.37 o
   2 -12   4        7.13        6.49     11.84 o
  -8 -11   4       13.97       13.29      9.18 o
  -7 -11   4        0.35        0.00      7.12 o
  -6 -11   4        0.10        0.00      6.81 o
  -5 -11   4        1.04        6.24      7.44 o
  -4 -11   4       16.58       12.23      7.94 o
  -3 -11   4        2.84        8.40      7.59 o
  -2 -11   4        0.13        3.37      6.78 o
  -1 -11   4       29.13       39.15     21.75 o
   0 -11   4        1.54        4.48     10.72 o
   1 -11   4        0.03       15.73     11.62 o
   2 -11   4        2.26        1.54      9.43 o
   3 -11   4        7.77        1.74     10.64 o
   4 -11   4        7.34        0.00     11.67 o
  -9 -10   4        0.07        0.17      9.77 o
  -8 -10   4        8.52       10.16      8.12 o
  -7 -10   4       10.19       13.43      8.28 o
  -6 -10   4        3.96        0.00      5.63 o
  -5 -10   4        4.64        6.69      5.69 o
  -4 -10   4       41.40       44.58      8.55 o
  -3 -10   4        7.81        9.55      7.73 o
  -2 -10   4       17.06       14.34      7.84 o
  -1 -10   4       70.62       42.54      9.95 o
   0 -10   4       39.22       37.39     19.11 o
   1 -10   4       27.91       28.56     16.04 o
   2 -10   4        1.99        0.00     13.10 o
   3 -10   4        3.61        7.78     10.61 o
   4 -10   4       13.96        3.89     11.56 o
   5 -10   4        7.75        7.53     11.73 o
 -10  -9   4       17.88       17.88      9.23 o
  -9  -9   4        1.40        9.44      6.03 o
  -8  -9   4        0.40        1.35      5.12 o
  -7  -9   4        0.21        1.17      5.96 o
  -6  -9   4       15.70        1.70      5.39 o
  -5  -9   4        4.81       17.83      6.61 o
  -4  -9   4        4.55        3.80      4.10 o
  -3  -9   4       17.38        9.65      4.85 o
  -2  -9   4       51.02       45.54     17.28 o
  -1  -9   4        1.40        6.99      6.41 o
   0  -9   4       75.97       76.47     11.76 o
   1  -9   4       95.97      102.51     15.01 o
   2  -9   4        4.83       10.47     12.88 o
   3  -9   4       11.48        4.11      7.09 o
   4  -9   4        6.15       12.43      6.47 o
   5  -9   4        0.72       11.03      4.82 o
   6  -9   4        0.21        4.06      4.88 o
   7  -9   4        3.77       10.41      7.16 o
 -11  -8   4        5.31       13.46      7.46 o
 -10  -8   4        0.26        3.45      6.09 o
  -9  -8   4        2.17        6.94      5.64 o
  -8  -8   4       14.99       15.15      6.66 o
  -7  -8   4        2.83        4.64      4.70 o
  -6  -8   4       44.79       35.81      7.30 o
  -5  -8   4       17.86       10.34      4.85 o
  -4  -8   4       21.34       20.67      9.04 o
  -3  -8   4       10.73       12.71      8.00 o
  -2  -8   4       10.74        5.44      3.99 o
  -1  -8   4        2.59        0.25      4.54 o
   0  -8   4        8.87        1.00      4.93 o
   1  -8   4       40.20       48.83      9.06 o
   2  -8   4      110.02      116.48     12.21 o
   3  -8   4      169.42      165.10     13.77 o
   4  -8   4       52.06       42.43      8.27 o
   5  -8   4        4.27        4.94      6.01 o
   6  -8   4        1.08        1.87      4.54 o
   7  -8   4        0.74        0.00      5.88 o
   8  -8   4        1.48        0.00      5.37 o
 -11  -7   4        0.78        4.17      5.90 o
 -10  -7   4       11.30        3.81      5.68 o
  -9  -7   4       26.11       10.93      7.25 o
  -8  -7   4        9.40        0.00      4.41 o
  -7  -7   4      224.15      244.97     18.46 o
  -6  -7   4       12.12        2.59      4.28 o
  -5  -7   4        5.08        6.40      3.88 o
  -4  -7   4        1.87        0.00      3.44 o
  -3  -7   4        3.37       11.09      8.47 o
  -2  -7   4        4.00        1.68      3.14 o
  -1  -7   4        2.35        0.00      3.72 o
   0  -7   4        9.17       20.81      5.73 o
   1  -7   4      301.99      287.32     19.41 o
   2  -7   4      698.27      712.70     33.68 o
   3  -7   4      240.40      240.94     14.06 o
   4  -7   4       11.39       14.31      5.91 o
   5  -7   4        6.23        6.47      5.40 o
   6  -7   4        0.29        2.64      4.10 o
   7  -7   4        2.03        0.35      4.91 o
   8  -7   4        1.27        0.98      5.69 o
   9  -7   4        0.97        7.74      6.66 o
 -12  -6   4        1.09        5.88      7.18 o
 -11  -6   4       14.86       18.24      6.63 o
 -10  -6   4       12.96       13.82      5.33 o
  -9  -6   4       82.30       93.61     14.55 o
  -8  -6   4       57.26       45.56      7.18 o
  -7  -6   4      395.19      427.04     21.48 o
  -6  -6   4      139.47      128.43     12.42 o
  -5  -6   4      107.57      117.32     10.99 o
  -4  -6   4      117.99      118.06      9.24 o
  -3  -6   4       63.18       71.09      7.72 o
  -2  -6   4      112.27      120.28     21.41 o
  -1  -6   4      128.11      116.53     15.28 o
   0  -6   4      337.70      337.18     13.00 o
   1  -6   4        4.81       11.42      3.32 o
   2  -6   4      176.85      189.62     12.21 o
   3  -6   4       13.46       16.87      3.93 o
   4  -6   4      284.65      300.16     18.85 o
   5  -6   4       15.86       18.93      6.55 o
   6  -6   4        1.54        0.00      5.03 o
   7  -6   4        0.39        6.61      5.68 o
   8  -6   4        5.81       18.80      7.05 o
   9  -6   4        1.31        0.00      5.39 o
 -12  -5   4        1.90        7.80      7.01 o
 -11  -5   4        1.59        4.83      5.24 o
 -10  -5   4        2.07        0.21      4.55 o
  -9  -5   4        0.62        0.00      2.99 o
  -8  -5   4        5.47        5.71      3.45 o
  -7  -5   4        4.83        8.76      3.93 o
  -6  -5   4      243.73      240.73     14.38 o
  -5  -5   4      252.87      258.07     14.21 o
  -4  -5   4        0.01        2.46      2.26 o
  -3  -5   4        1.58        1.12      2.17 o
  -2  -5   4      286.36      347.24     14.78 o
  -1  -5   4      223.93      265.33     29.49 o
   0  -5   4       43.11       51.87      4.25 o
   1  -5   4       34.88       35.25      4.35 o
   2  -5   4      115.29      120.00      7.04 o
   3  -5   4      206.32      215.33     11.77 o
   4  -5   4        0.07        2.59      3.30 o
   5  -5   4       40.19       45.61      7.55 o
   6  -5   4        4.07        3.56      5.20 o
   7  -5   4        2.58        0.32      9.92 o
   8  -5   4       27.17       24.28      7.31 o
   9  -5   4       23.14       17.13      7.06 o
  10  -5   4        0.00        0.00      5.04 o
 -12  -4   4       20.34       25.09     10.01 o
 -11  -4   4       61.84       41.17      8.69 o
 -10  -4   4       16.80       17.47      5.20 o
  -9  -4   4       17.57       12.99      4.39 o
  -8  -4   4       14.09       14.38      3.87 o
  -7  -4   4        2.95        4.40      3.57 o
  -6  -4   4      151.56      155.90     11.82 o
  -5  -4   4      215.76      240.88     11.53 o
  -4  -4   4      618.27      600.75     21.69 o
  -3  -4   4      406.89      414.10     15.32 o
  -2  -4   4       66.02       71.22      5.48 o
  -1  -4   4      896.15      935.82     31.32 o
   0  -4   4      746.68      724.48     25.94 o
   1  -4   4      137.85      151.48      7.19 o
   2  -4   4        8.96        7.66      2.14 o
   3  -4   4      388.77      441.71     29.44 o
   4  -4   4       85.96      101.52      9.00 o
   5  -4   4      270.68      300.83     20.21 o
   6  -4   4      265.99      214.06     18.67 o
   7  -4   4       18.19        0.11     10.41 o
   8  -4   4        3.31        3.75      7.26 o
   9  -4   4        1.22        0.00      4.55 o
  10  -4   4       11.61       14.32      7.37 o
  11  -4   4        7.29        7.91      7.04 o
 -12  -3   4       14.47        6.53      7.90 o
 -11  -3   4       16.66       13.39     11.70 o
 -10  -3   4      136.81      148.19     14.52 o
  -9  -3   4      209.41      230.59     14.33 o
  -8  -3   4        3.28       10.38      3.16 o
  -7  -3   4       69.58       58.55      7.68 o
  -6  -3   4       42.20       33.42      7.41 o
  -5  -3   4      844.44      871.13     29.94 o
  -4  -3   4       96.68      104.87      5.91 o
  -3  -3   4     2477.42     2620.89     72.20 o
  -2  -3   4       42.70       49.14      3.90 o
  -1  -3   4       53.75       45.65      4.01 o
   0  -3   4       18.61       22.85      3.10 o
   1  -3   4        0.04        0.61      1.61 o
   2  -3   4      117.21      110.10      6.30 o
   3  -3   4      307.96      314.73     13.29 o
   4  -3   4       15.88       14.52      3.10 o
   5  -3   4       53.65       54.63      5.63 o
   6  -3   4      263.65      269.37     16.52 o
   7  -3   4        3.97        0.50      5.25 o
   8  -3   4        1.08        0.00      5.65 o
   9  -3   4       51.80       57.35     11.34 o
  10  -3   4       10.55       21.40      9.03 o
  11  -3   4        8.71        9.51     11.44 o
 -13  -2   4        3.84        0.00      7.81 o
 -12  -2   4        2.15        2.36      7.29 o
 -11  -2   4        8.19        9.27     20.09 o
 -10  -2   4      319.28      386.10     34.79 o
  -9  -2   4       30.42       41.91      7.93 o
  -8  -2   4       78.85       85.53     12.11 o
  -7  -2   4      169.91      192.57     11.41 o
  -6  -2   4      632.37      651.42     23.07 o
  -5  -2   4     1096.62     1039.19     38.90 o
  -4  -2   4      517.02      522.51     18.88 o
  -3  -2   4      526.93      516.90     17.80 o
  -2  -2   4       51.43       49.44      5.77 o
  -1  -2   4      172.70      188.50      8.94 o
   0  -2   4        5.88        3.80      2.82 o
   1  -2   4       10.34        8.65      1.63 o
   2  -2   4       48.82       49.57      3.97 o
   3  -2   4      615.65      677.07     23.26 o
   4  -2   4     1418.62     1534.40     49.55 o
   5  -2   4      184.92      183.76      9.88 o
   6  -2   4      150.15      162.12     13.14 o
   7  -2   4        0.02        4.25      4.36 o
   8  -2   4        0.59        0.00      5.02 o
   9  -2   4      105.94      110.10     14.87 o
  10  -2   4       10.46       20.26     13.23 o
  11  -2   4       17.77       13.46     10.99 o
  12  -2   4        0.76        5.14      7.03 o
 -12  -1   4       16.63       17.81     10.59 o
 -11  -1   4        4.56        5.66     10.81 o
 -10  -1   4       25.56       38.02     19.09 o
  -9  -1   4        5.98        7.83      6.30 o
  -8  -1   4       29.30       24.83      7.59 o
  -7  -1   4      261.61      261.34     14.99 o
  -6  -1   4     1135.31     1174.73     42.01 o
  -5  -1   4      279.11      292.95     11.14 o
  -4  -1   4       80.98       81.43      5.23 o
  -3  -1   4      514.36      448.12     15.68 o
  -2  -1   4        7.95        6.50      2.82 o
  -1  -1   4      587.25      537.14     20.64 o
   0  -1   4     1546.77     1545.78     54.82 o
   1  -1   4      646.41      534.09     20.39 o
   2  -1   4       83.77       75.59      4.48 o
   3  -1   4     1608.48     1707.25     54.03 o
   4  -1   4     1434.81     1481.94     56.19 o
   5  -1   4      183.31      203.00     11.43 o
   6  -1   4        6.89        8.07      3.00 o
   7  -1   4        0.10        0.00      2.92 o
   8  -1   4       22.41       14.87      5.56 o
   9  -1   4       14.90        7.05      6.40 o
  10  -1   4        6.04        0.00      5.45 o
  11  -1   4        3.95        2.80      6.82 o
  12  -1   4        0.72        0.00      9.03 o
 -12   0   4       20.56       39.75     19.37 o
 -11   0   4       15.99        9.31      8.03 o
 -10   0   4        0.55        5.37      5.80 o
  -9   0   4       82.55       76.69      9.73 o
  -8   0   4       67.15       87.47      9.49 o
  -7   0   4       56.30       64.38      7.10 o
  -6   0   4      539.89      559.06     21.91 o
  -5   0   4      131.14      149.96      7.31 o
  -4   0   4       27.57       21.03      2.58 o
  -3   0   4      595.31      556.07     20.00 o
  -2   0   4      103.26      109.58      7.84 o
  -1   0   4      129.03      155.08     11.63 o
   0   0   4       15.71       13.17      3.85 o
   1   0   4     1829.90     1739.92     61.00 o
   2   0   4      237.08      194.70      7.63 o
   3   0   4     1694.47     1788.73     56.10 o
   4   0   4      221.75      240.84     19.03 o
   5   0   4        1.02        0.00      2.05 o
   6   0   4        0.63        0.00      1.82 o
   7   0   4       93.09       99.46      6.88 o
   8   0   4        3.89       10.64      4.24 o
   9   0   4       61.68       69.36     23.67 o
  10   0   4       34.19       69.97     12.26 o
  11   0   4        4.99       14.76      7.07 o
  12   0   4        1.06        0.00      7.04 o
 -12   1   4        0.20        9.43      7.93 o
 -11   1   4        6.02        4.05      7.28 o
 -10   1   4       50.50       50.31      9.23 o
  -9   1   4        2.61        0.00      4.63 o
  -8   1   4        6.48        7.42      4.63 o
  -7   1   4      139.37      140.91     14.84 o
  -6   1   4       19.21       20.70      3.58 o
  -5   1   4       20.22       12.32      3.75 o
  -4   1   4     1030.10     1088.34     37.45 o
  -3   1   4     1714.06     1546.04     51.03 o
  -2   1   4      342.26      330.99     16.33 o
  -1   1   4     8458.41     4611.74    266.26 o
   0   1   4      195.71      186.72      9.21 o
   1   1   4       88.60       95.74      4.65 o
   2   1   4      177.43      193.34      7.32 o
   3   1   4       79.40       80.73      5.29 o
   4   1   4       59.64       46.37      4.30 o
   5   1   4        0.58        0.80      1.58 o
   6   1   4       84.33       83.48      5.95 o
   7   1   4       43.94       41.43      4.38 o
   8   1   4      134.66      127.91      9.85 o
   9   1   4      103.47      112.83     27.08 o
  10   1   4       54.98       60.48     16.30 o
  11   1   4       19.77       24.42      8.01 o
  12   1   4        0.07        4.48      6.48 o
 -12   2   4        0.00        4.20      5.57 o
 -11   2   4        5.57        2.37      5.96 o
 -10   2   4       51.23       43.68      9.44 o
  -9   2   4       39.35       28.66      7.13 o
  -8   2   4        4.95        0.99      4.80 o
  -7   2   4       34.28       28.40      6.08 o
  -6   2   4       61.89       61.04      7.07 o
  -5   2   4       10.53       23.48      4.65 o
  -4   2   4      209.08      206.77     10.12 o
  -3   2   4      184.08      164.26      8.02 o
  -2   2   4       86.78      112.70     17.38 o
  -1   2   4     7649.37     7477.26    322.24 o
   0   2   4     3361.25     3413.55    139.32 o
   1   2   4     5288.53     5320.98    161.61 o
   2   2   4     1196.74     1102.65     34.53 o
   3   2   4      636.04      585.71     19.13 o
   4   2   4        7.03        6.29      1.50 o
   5   2   4        9.20        6.00      3.06 o
   6   2   4       89.45       76.58      6.34 o
   7   2   4       96.87       96.30      7.95 o
   8   2   4       42.98       41.88      8.54 o
   9   2   4       20.22       34.62     13.58 o
  10   2   4      126.61      119.39     14.40 o
  11   2   4       51.55       56.27     11.10 o
  12   2   4        2.90        0.00      6.13 o
  13   2   4        3.81        0.00      6.84 o
 -12   3   4       19.93       15.88      6.93 o
 -11   3   4       11.34        4.42      5.49 o
 -10   3   4       53.39       54.85     23.35 o
  -9   3   4      179.32      186.69     16.38 o
  -8   3   4       79.22       79.81     20.06 o
  -7   3   4        0.19        0.00      4.60 o
  -6   3   4       60.73       68.45     10.71 o
  -5   3   4      380.81      410.85     20.37 o
  -4   3   4      628.03      646.38     23.72 o
  -3   3   4     1119.93     1226.83     41.47 o
  -2   3   4      369.62      335.04     14.14 o
  -1   3   4      960.37      865.75     31.87 o
   0   3   4     6351.68     6297.05    217.35 o
   1   3   4     3371.27     3182.84    114.67 o
   2   3   4     1786.11     1546.57     73.68 o
   3   3   4       17.77       10.75      4.45 o
   4   3   4      292.65      297.66     21.93 o
   5   3   4      623.86      732.13     29.19 o
   6   3   4        0.10        4.49      2.19 o
   7   3   4        0.33        3.01      2.72 o
   8   3   4        7.74        8.54      5.32 o
   9   3   4      122.58      152.45     12.40 o
  10   3   4       42.59       27.51      8.34 o
  11   3   4       34.48       36.80     23.78 o
  12   3   4       19.64       22.28      8.45 o
  13   3   4        1.33        0.00      5.86 o
 -11   4   4        0.06        1.90      5.82 o
 -10   4   4       12.41       11.11      6.02 o
  -9   4   4      146.92      155.33     21.55 o
  -8   4   4        5.27        6.63      5.66 o
  -7   4   4        2.21        7.49     11.79 o
  -6   4   4        0.26        0.00      4.43 o
  -5   4   4       27.29       24.25     13.47 o
  -4   4   4      318.07      328.43     16.90 o
  -3   4   4       25.23       29.68      5.01 o
  -2   4   4     2916.46     2964.09    114.52 o
  -1   4   4      207.74      191.29     15.91 o
   0   4   4      568.62      551.23     26.40 o
   1   4   4      259.29      221.53      8.16 o
   2   4   4       19.87       22.34      2.73 o
   3   4   4     1024.16     1080.53     53.27 o
   4   4   4     1586.63     1745.96     54.45 o
   5   4   4       41.03       53.28     13.19 o
   6   4   4      136.10      133.88      8.86 o
   7   4   4        5.20        8.14      3.73 o
   8   4   4       32.53       43.52      8.47 o
   9   4   4       27.34       35.75      8.51 o
  10   4   4       45.08       72.66     11.28 o
  11   4   4      157.41      192.53     23.97 o
  12   4   4        0.02        3.06      4.72 o
  13   4   4        0.27        0.00      6.84 o
 -11   5   4       30.89       20.04      9.64 o
 -10   5   4        1.51        0.00      6.79 o
  -9   5   4        4.14        8.67      5.67 o
  -8   5   4      144.51      150.90     30.20 o
  -7   5   4      146.18       95.87     31.14 o
  -6   5   4       33.26       27.49      8.37 o
  -5   5   4      335.67      345.83     25.22 o
  -4   5   4     1226.35     1125.80     63.40 o
  -3   5   4      372.64      366.32     18.35 o
  -2   5   4       32.28       26.52      6.37 o
  -1   5   4       15.90       10.17      5.26 o
   0   5   4      854.46      831.28     25.34 o
   1   5   4     1158.80     1170.00     43.86 o
   2   5   4      180.82      203.85      9.48 o
   3   5   4     4736.50     5154.12    156.95 o
   4   5   4      520.36      502.89     17.03 o
   5   5   4      105.50       89.44      5.74 o
   6   5   4      252.70      262.86     12.52 o
   7   5   4        0.01        0.00      3.10 o
   8   5   4        6.58       13.42      5.61 o
   9   5   4       10.64        8.17      5.41 o
  10   5   4        7.86        0.00      5.21 o
  11   5   4        9.04        8.70      6.78 o
  12   5   4        0.44        1.23      7.49 o
  13   5   4        6.12        0.10      8.53 o
 -10   6   4        6.82        1.51      7.02 o
  -9   6   4        0.29        0.00      6.62 o
  -8   6   4       20.09       10.44      9.00 o
  -7   6   4       10.44       12.55      7.42 o
  -6   6   4      210.32      209.49     20.58 o
  -5   6   4        9.47       13.71      6.52 o
  -4   6   4      538.14      540.49     34.69 o
  -3   6   4      554.01      603.76     27.89 o
  -2   6   4      789.99      803.65     28.75 o
  -1   6   4     1380.99     1493.73     60.12 o
   0   6   4        1.61        0.05      1.88 o
   1   6   4     1943.48     2004.48     67.48 o
   2   6   4     1364.50     1396.39     41.36 o
   3   6   4      839.09      859.69     26.29 o
   4   6   4        6.15        8.96      1.56 o
   5   6   4      112.93      112.16      7.07 o
   6   6   4      177.30      200.04     22.97 o
   7   6   4       11.75        7.95      3.82 o
   8   6   4        0.64        2.62      9.55 o
   9   6   4      111.15      111.71     18.68 o
  10   6   4        8.30        9.97     10.92 o
  11   6   4        0.02        0.00      7.04 o
  12   6   4        1.38        0.00      7.02 o
 -10   7   4        9.69        4.86      8.48 o
  -9   7   4        0.46        5.61      8.42 o
  -8   7   4        4.29        1.47      6.23 o
  -7   7   4        2.86        0.00      6.25 o
  -6   7   4      270.35      218.28     21.70 o
  -5   7   4      151.62      183.36     19.91 o
  -4   7   4        0.24        0.00      5.42 o
  -3   7   4       13.10       16.93      5.45 o
  -2   7   4       21.14       20.92      4.96 o
  -1   7   4      941.73      916.40     39.60 o
   0   7   4        0.27        1.16      1.91 o
   1   7   4     1533.21     1593.46     48.68 o
   2   7   4       12.60        8.20      1.96 o
   3   7   4       99.90       96.70      6.23 o
   4   7   4      362.30      381.44     20.77 o
   5   7   4      571.81      642.22     33.14 o
   6   7   4       93.16      100.68      9.24 o
   7   7   4       56.07       50.34      6.95 o
   8   7   4        1.42        0.12      3.99 o
   9   7   4      110.84       90.66     25.64 o
  10   7   4        0.09        2.16      6.13 o
  11   7   4       14.92        2.64      7.16 o
  12   7   4        0.53        2.61      7.52 o
  -9   8   4        3.17        6.54      7.11 o
  -8   8   4       17.18       20.62      8.98 o
  -7   8   4        2.25        4.90      6.78 o
  -6   8   4        0.53        1.42      6.48 o
  -5   8   4       29.12       15.32      7.88 o
  -4   8   4       52.45       48.57     10.72 o
  -3   8   4       24.24       23.31      7.66 o
  -2   8   4      158.86      177.93     12.53 o
  -1   8   4       75.04       78.81     12.06 o
   0   8   4      848.93      824.25     26.97 o
   1   8   4      139.78      155.72      7.80 o
   2   8   4        6.66        8.18      2.03 o
   3   8   4      432.05      413.96     25.30 o
   4   8   4      158.57      150.84      9.64 o
   5   8   4      135.98      131.48      9.27 o
   6   8   4        2.12        2.87      3.51 o
   7   8   4        2.36        9.32      4.17 o
   8   8   4        0.10        0.38      4.84 o
   9   8   4       82.42       71.21     21.08 o
  10   8   4        0.00        0.00      6.37 o
  11   8   4        8.26       18.73      8.59 o
  12   8   4        0.18        0.00      7.21 o
  -8   9   4        7.63        1.10      7.82 o
  -7   9   4        3.55        0.00      4.98 o
  -6   9   4       17.10       14.69      7.05 o
  -5   9   4        7.75        1.59      5.60 o
  -4   9   4       77.61      135.13     28.84 o
  -3   9   4        2.82        0.00      3.96 o
  -2   9   4        2.54        6.82      6.01 o
  -1   9   4        8.91        6.83      4.52 o
   0   9   4       45.95       60.30      6.01 o
   1   9   4       89.85       96.73      6.45 o
   2   9   4        8.88        6.18      2.36 o
   3   9   4      157.11      153.40      9.92 o
   4   9   4       84.47       88.40      9.30 o
   5   9   4       14.52        6.79      3.62 o
   6   9   4      104.69       94.31     10.31 o
   7   9   4       20.77        8.36      7.87 o
   8   9   4       48.20       49.63     15.53 o
   9   9   4        9.42        4.67      6.68 o
  10   9   4        1.54        0.00      4.98 o
  11   9   4        1.85       15.87      8.99 o
  12   9   4        0.03        3.32      7.98 o
  -7  10   4        0.61       13.55      7.66 o
  -6  10   4        7.56        6.35      7.29 o
  -5  10   4       10.28       12.23      7.76 o
  -4  10   4       97.21      120.28     16.88 o
  -3  10   4        0.67        4.94     11.67 o
  -2  10   4        0.00        2.20      6.00 o
  -1  10   4       15.61       21.56      8.62 o
   0  10   4        0.21        6.70      6.03 o
   1  10   4       14.20       20.67      5.16 o
   2  10   4      171.54      154.81     13.09 o
   3  10   4       30.43       26.50     10.64 o
   4  10   4        1.43        6.35      4.08 o
   5  10   4       13.83        5.41      4.19 o
   6  10   4        0.92        1.85      3.98 o
   7  10   4       38.20       55.40     12.43 o
   8  10   4       43.13       34.11      7.95 o
   9  10   4       55.77       67.09     12.67 o
  10  10   4       11.09       26.20      9.38 o
  11  10   4        9.09        2.53      7.82 o
  -6  11   4       15.93       20.58      9.30 o
  -5  11   4       13.57       16.59     10.55 o
  -4  11   4       24.10       26.47      9.40 o
  -3  11   4       71.03       45.65     10.42 o
  -2  11   4        0.32        0.00      6.11 o
  -1  11   4        2.20        0.64      6.49 o
   0  11   4        3.75        7.52      6.70 o
   1  11   4        5.73        3.47      9.04 o
   2  11   4        0.32        0.00      3.76 o
   3  11   4       14.26       13.40      6.19 o
   4  11   4       38.37       39.54      7.13 o
   5  11   4        3.66        0.32      4.00 o
   6  11   4       35.83       30.46     11.54 o
   7  11   4        8.59        9.34      7.29 o
   8  11   4        9.05        5.62      6.79 o
   9  11   4        0.55        6.73      7.54 o
  10  11   4        0.43        0.00      7.53 o
  -5  12   4        1.23       13.19     10.97 o
  -4  12   4        0.01        0.00     14.60 o
  -3  12   4       68.17       98.15     15.49 o
  -2  12   4        0.13        0.00      6.46 o
  -1  12   4        1.20        0.00      6.33 o
   0  12   4        8.12        4.17     11.98 o
   1  12   4        0.03       11.03     13.24 o
   2  12   4       44.31       90.49     25.65 o
   3  12   4        0.32        0.00      3.92 o
   4  12   4       70.28       68.38     10.28 o
   5  12   4        3.62        8.16      6.33 o
   6  12   4       13.59       29.52      8.35 o
   7  12   4        0.14        6.34      6.56 o
   8  12   4        8.03       26.55     11.91 o
   9  12   4       46.43       35.29     11.07 o
  -4  13   4        9.92       18.75      9.72 o
  -3  13   4        0.07        7.29      7.64 o
  -2  13   4       13.67        5.49     14.36 o
  -1  13   4        8.95       13.94     13.75 o
   0  13   4       18.01       40.34     19.60 o
   1  13   4       14.24       23.60     14.87 o
   2  13   4      110.64      145.81     31.17 o
   3  13   4       46.14       53.15     11.55 o
   4  13   4       11.00        7.67      7.09 o
   5  13   4       40.78       38.73      9.27 o
   6  13   4       15.88        9.57      7.52 o
   7  13   4       11.05       12.48      7.84 o
   8  13   4        3.23        6.77      7.43 o
  -1  14   4        0.11        0.00     13.97 o
   0  14   4       30.63       46.22     21.70 o
   1  14   4        6.36       19.43     15.12 o
   2  14   4        2.87        4.70     12.29 o
   3  14   4       33.20       26.60     17.78 o
   4  14   4       17.87       21.91     10.84 o
   5  14   4        0.02        1.60      7.07 o
   6  14   4        0.01        0.00      7.38 o
  -5 -12   5        0.04        2.11      9.73 o
  -4 -12   5       18.19       15.50     10.24 o
  -3 -12   5        1.21        0.00      7.61 o
  -2 -12   5        0.40        4.91      8.30 o
  -1 -12   5        2.09        0.00      9.01 o
   0 -12   5        1.95        0.06     12.12 o
  -7 -11   5        1.65        2.28      7.48 o
  -6 -11   5       28.67       41.78     12.61 o
  -5 -11   5        0.20        0.00      9.87 o
  -4 -11   5        5.56        4.79      8.27 o
  -3 -11   5       13.23        3.01      7.77 o
  -2 -11   5        8.00       10.25      9.34 o
  -1 -11   5       13.41       15.41      9.49 o
   0 -11   5        1.10        0.00      8.17 o
   1 -11   5        6.65        0.00      9.52 o
   2 -11   5        1.66        0.92     11.45 o
   3 -11   5        7.25       11.11     12.07 o
  -9 -10   5        1.07        0.00      6.78 o
  -8 -10   5        2.96        0.00      6.76 o
  -7 -10   5       31.24       48.43     17.86 o
  -6 -10   5       22.48       17.31      8.54 o
  -5 -10   5        2.64        3.45      5.78 o
  -4 -10   5       38.36       18.39      8.02 o
  -3 -10   5       33.90       45.20     17.53 o
  -2 -10   5      108.61      115.32     16.57 o
  -1 -10   5        2.51        9.18      8.25 o
   0 -10   5        0.43        0.00      7.26 o
   1 -10   5       10.03       12.63     12.01 o
   2 -10   5       95.82       95.21     24.05 o
   3 -10   5       24.74       40.51     18.03 o
   4 -10   5       22.22        0.87     10.61 o
   5 -10   5        0.81        0.00     11.65 o
 -10  -9   5        0.65        6.68      7.14 o
  -9  -9   5        1.46        0.57      5.40 o
  -8  -9   5       10.64       19.91     10.89 o
  -7  -9   5        0.35        0.34      7.04 o
  -6  -9   5        9.56        4.98      4.95 o
  -5  -9   5       86.73      100.20     15.25 o
  -4  -9   5        4.95        7.09      5.53 o
  -3  -9   5       66.26       37.45     13.24 o
  -2  -9   5       40.77       22.16      7.28 o
  -1  -9   5       12.07        4.28      5.51 o
   0  -9   5       27.34       30.53      8.45 o
   1  -9   5        1.61        6.80      7.33 o
   2  -9   5        7.13        5.68     12.32 o
   3  -9   5        0.68        0.00     11.79 o
   4  -9   5        0.26        0.00      6.41 o
   5  -9   5        1.25        0.00      4.49 o
   6  -9   5        0.08        0.77      4.95 o
 -10  -8   5        0.36        0.00      5.83 o
  -9  -8   5       11.71        7.48      6.66 o
  -8  -8   5        0.01        3.01      4.77 o
  -7  -8   5        6.22        3.66      5.28 o
  -6  -8   5       88.49       74.40     10.16 o
  -5  -8   5        0.65        1.88      5.04 o
  -4  -8   5       79.29       75.99     10.83 o
  -3  -8   5       14.03       17.44      5.34 o
  -2  -8   5       47.02       46.57      8.12 o
  -1  -8   5        1.55        0.00      4.93 o
   0  -8   5       72.64       76.67     15.79 o
   1  -8   5        4.73        0.98      4.98 o
   2  -8   5        8.19        6.29      5.97 o
   3  -8   5        4.33       10.77      6.99 o
   4  -8   5       47.24       58.40      9.57 o
   5  -8   5       10.83       14.07      5.60 o
   6  -8   5        7.19        5.08      6.08 o
   7  -8   5        0.08        2.84      5.56 o
 -11  -7   5        5.13        2.62      6.32 o
 -10  -7   5        0.03        0.73      5.25 o
  -9  -7   5        0.10        0.00      5.43 o
  -8  -7   5       52.62       49.29      9.13 o
  -7  -7   5      315.49      308.61     34.16 o
  -6  -7   5       22.00       22.82      5.11 o
  -5  -7   5       29.00       24.37      5.29 o
  -4  -7   5      150.58      139.48     12.06 o
  -3  -7   5       10.20        7.10      4.39 o
  -2  -7   5        0.20        2.80      3.55 o
  -1  -7   5      108.33      142.66     11.32 o
   0  -7   5       35.20       31.69     11.05 o
   1  -7   5        0.27        1.22      3.66 o
   2  -7   5      265.66      240.97     16.79 o
   3  -7   5      190.22      190.93     12.01 o
   4  -7   5        1.42        4.33      4.92 o
   5  -7   5        0.50        3.46      5.79 o
   6  -7   5        9.46        5.66      5.02 o
   7  -7   5        1.30        0.00      4.77 o
   8  -7   5        0.14        6.81      6.18 o
 -11  -6   5       18.54       21.81      8.19 o
 -10  -6   5        3.17        3.71      5.82 o
  -9  -6   5       18.25        8.80      6.69 o
  -8  -6   5      143.27      142.37     12.62 o
  -7  -6   5      238.95      243.92     15.61 o
  -6  -6   5      139.16      119.99     10.40 o
  -5  -6   5       59.91       66.81      9.77 o
  -4  -6   5       13.79        7.97      8.28 o
  -3  -6   5       99.37       86.88      8.77 o
  -2  -6   5       12.75       12.95      4.34 o
  -1  -6   5       75.69       72.71      9.11 o
   0  -6   5       19.66       19.96      4.79 o
   1  -6   5       43.87       50.09      5.62 o
   2  -6   5      110.43      123.33     10.88 o
   3  -6   5       16.62        9.91      3.77 o
   4  -6   5      119.72      130.23     10.81 o
   5  -6   5        0.17        0.74      6.59 o
   6  -6   5        4.55        2.88      6.04 o
   7  -6   5       18.42       20.43     16.13 o
   8  -6   5        4.49        6.62      5.89 o
   9  -6   5        0.99        1.71      5.93 o
 -12  -5   5        0.09        0.00      7.29 o
 -11  -5   5       15.15       14.12      7.33 o
 -10  -5   5       26.56       33.05      8.90 o
  -9  -5   5        6.18       15.31      6.08 o
  -8  -5   5       31.86       19.76      5.40 o
  -7  -5   5        5.91        0.58      3.57 o
  -6  -5   5      281.35      280.47     15.90 o
  -5  -5   5      297.22      313.51     16.64 o
  -4  -5   5       59.38       67.38      7.02 o
  -3  -5   5        6.50        5.49      4.62 o
  -2  -5   5        4.07        4.61      2.63 o
  -1  -5   5        0.55        4.00      2.36 o
   0  -5   5       89.53       88.19      6.64 o
   1  -5   5       25.88       20.07      4.29 o
   2  -5   5       86.50       91.61      8.56 o
   3  -5   5      287.05      304.58     17.31 o
   4  -5   5      173.30      197.16     13.14 o
   5  -5   5        0.02        0.00      3.30 o
   6  -5   5       55.45       56.39     10.69 o
   7  -5   5        0.70        2.19      4.85 o
   8  -5   5       30.53       25.17      8.10 o
   9  -5   5        0.02        0.00      4.63 o
  10  -5   5        0.00        0.21      5.67 o
 -12  -4   5        0.81        0.00      7.15 o
 -11  -4   5       32.61       16.85      6.82 o
 -10  -4   5       18.83       16.57      5.77 o
  -9  -4   5       16.87       21.78      6.48 o
  -8  -4   5       18.09        6.94      4.53 o
  -7  -4   5        0.00        0.00      3.63 o
  -6  -4   5      260.37      285.45     15.98 o
  -5  -4   5        9.25       10.59      4.42 o
  -4  -4   5       25.53       21.71      3.73 o
  -3  -4   5      172.15      166.16     11.79 o
  -2  -4   5      440.07      457.98     22.54 o
  -1  -4   5      164.61      168.55     10.73 o
   0  -4   5       47.97       62.58      7.62 o
   1  -4   5        1.94        4.77      2.50 o
   2  -4   5      247.48      235.28     12.66 o
   3  -4   5       85.76       85.67      6.96 o
   4  -4   5       68.20       52.99      6.91 o
   5  -4   5        5.32        0.11      3.56 o
   6  -4   5       12.62        7.60      5.90 o
   7  -4   5        1.82        7.07     11.20 o
   8  -4   5       23.88       11.75      6.29 o
   9  -4   5        0.44        0.00      4.98 o
  10  -4   5        1.48        0.00      5.29 o
 -12  -3   5        1.23        5.87      7.60 o
 -11  -3   5       21.11       16.42      9.13 o
 -10  -3   5       13.48       21.87      6.49 o
  -9  -3   5       11.77       10.09      5.17 o
  -8  -3   5       11.52       17.96      5.84 o
  -7  -3   5      125.05      127.64     15.38 o
  -6  -3   5       58.90       66.98      8.21 o
  -5  -3   5        2.80        4.36      4.74 o
  -4  -3   5      246.78      294.41     16.64 o
  -3  -3   5        2.93        3.44      2.12 o
  -2  -3   5      764.85      794.01     30.04 o
  -1  -3   5      205.96      217.24      9.13 o
   0  -3   5      319.52      314.11     13.73 o
   1  -3   5      117.33      106.04      5.81 o
   2  -3   5      351.44      383.86     13.70 o
   3  -3   5       22.61       21.81      3.05 o
   4  -3   5       49.25       47.84      5.15 o
   5  -3   5        9.65        8.13      3.46 o
   6  -3   5       16.03       15.91      5.16 o
   7  -3   5        1.93        0.00      5.96 o
   8  -3   5      104.54       93.96     26.08 o
   9  -3   5       96.78      128.73     17.01 o
  10  -3   5        7.67        7.96      7.87 o
  11  -3   5        0.33        2.77      6.56 o
 -12  -2   5        9.98       15.54      9.60 o
 -11  -2   5        9.25       11.59      8.04 o
 -10  -2   5        5.87        0.00      7.56 o
  -9  -2   5        5.21        0.00      4.20 o
  -8  -2   5        4.67        0.00      3.58 o
  -7  -2   5        0.66        0.00      2.68 o
  -6  -2   5      143.59      162.39      9.90 o
  -5  -2   5      658.67      633.55     22.40 o
  -4  -2   5       16.91       28.86      5.82 o
  -3  -2   5       74.89       61.22      5.10 o
  -2  -2   5       92.65       92.84      8.13 o
  -1  -2   5       25.37       28.71      3.61 o
   0  -2   5        5.61        3.35      1.78 o
   1  -2   5      488.75      473.44     16.93 o
   2  -2   5        3.18        4.83      3.13 o
   3  -2   5       29.73       30.61      3.55 o
   4  -2   5      744.51      819.81     28.24 o
   5  -2   5      165.47      189.70     19.17 o
   6  -2   5        2.30        3.94      3.13 o
   7  -2   5      141.50      139.39     13.95 o
   8  -2   5       76.09      110.77     21.31 o
   9  -2   5        2.59       11.59      6.61 o
  10  -2   5        6.21        2.43      6.57 o
  11  -2   5        3.56        0.00      6.38 o
 -12  -1   5        4.62        0.00      8.66 o
 -11  -1   5       37.98       72.27     17.71 o
 -10  -1   5        9.75        0.00     12.82 o
  -9  -1   5        5.21        4.40     13.66 o
  -8  -1   5       53.23       36.84      6.04 o
  -7  -1   5      174.00      177.50     12.25 o
  -6  -1   5        0.63        0.78      2.70 o
  -5  -1   5      126.29      112.80      6.78 o
  -4  -1   5      441.48      424.93     13.82 o
  -3  -1   5       25.05       33.42      4.21 o
  -2  -1   5       33.01       27.23      3.44 o
  -1  -1   5       40.28       39.54      3.91 o
   0  -1   5     1643.40     1552.67     49.08 o
   1  -1   5      419.19      435.20     15.44 o
   2  -1   5      339.82      332.38     16.43 o
   3  -1   5     1616.35     1660.88     62.41 o
   4  -1   5      231.74      239.97     12.48 o
   5  -1   5       30.40       33.94      4.76 o
   6  -1   5       99.08      100.87      8.36 o
   7  -1   5      110.03      122.55      9.79 o
   8  -1   5       27.33       12.18      5.71 o
   9  -1   5      216.47      203.47     28.26 o
  10  -1   5        0.13        0.00      4.66 o
  11  -1   5       12.32        3.98      6.89 o
  12  -1   5        3.62        5.28      7.70 o
 -12   0   5       12.14        6.47     16.52 o
 -11   0   5       22.20       45.77     21.95 o
 -10   0   5       28.17       10.87      7.90 o
  -9   0   5       74.63       77.36     12.74 o
  -8   0   5       36.38       41.06     11.14 o
  -7   0   5      108.03      110.90      9.40 o
  -6   0   5        9.77        7.52      3.45 o
  -5   0   5       52.28       52.43      5.06 o
  -4   0   5      767.05      760.04     24.39 o
  -3   0   5       39.98       36.86      3.72 o
  -2   0   5        4.97        4.30      2.41 o
  -1   0   5      423.61      418.98     14.81 o
   0   0   5      208.52      225.18     12.74 o
   1   0   5      466.90      450.18     15.61 o
   2   0   5      443.72      429.88     15.10 o
   3   0   5       50.64       50.52      5.21 o
   4   0   5     1353.06     1427.58     54.29 o
   5   0   5        9.90        8.27      3.07 o
   6   0   5       19.66       20.21      3.98 o
   7   0   5       35.55       41.48      5.75 o
   8   0   5      218.62      225.17     13.98 o
   9   0   5       78.35       61.27     17.37 o
  10   0   5       10.82        3.98      8.26 o
  11   0   5        0.52        2.55      6.18 o
  12   0   5        4.00        3.59      6.60 o
 -12   1   5        8.95       16.60     16.29 o
 -11   1   5       11.40        8.46      7.51 o
 -10   1   5      135.73      150.40     30.15 o
  -9   1   5      243.79      245.89     22.78 o
  -8   1   5       94.95       93.43     13.48 o
  -7   1   5       10.60       16.81      6.22 o
  -6   1   5      146.35      150.85     19.77 o
  -5   1   5       95.79      100.47      6.76 o
  -4   1   5      532.07      565.17     18.80 o
  -3   1   5       28.33       31.81      4.12 o
  -2   1   5      352.55      363.03     13.28 o
  -1   1   5       57.90       75.97      5.35 o
   0   1   5      585.79      580.12     19.41 o
   1   1   5       36.61       29.22      2.57 o
   2   1   5        0.00        1.70      1.31 o
   3   1   5       91.35       93.85      6.51 o
   4   1   5      229.16      246.09     11.99 o
   5   1   5       23.06       40.31      5.49 o
   6   1   5      294.57      287.91     11.91 o
   7   1   5       97.14       86.64      9.59 o
   8   1   5        0.00        0.00      4.25 o
   9   1   5       25.04       26.98      9.57 o
  10   1   5        0.03        3.18      4.91 o
  11   1   5       15.45       15.59      9.83 o
  12   1   5        0.04        1.39      6.45 o
 -12   2   5        0.79       12.35      9.11 o
 -11   2   5       62.61       53.22     36.90 o
 -10   2   5      110.39      110.90     16.63 o
  -9   2   5       11.42       12.61      7.44 o
  -8   2   5        1.75        4.00      5.75 o
  -7   2   5        7.56       16.17      6.69 o
  -6   2   5       20.44       25.71      7.12 o
  -5   2   5      151.45      159.99     11.17 o
  -4   2   5      324.27      316.91     13.44 o
  -3   2   5      605.62      651.50     23.58 o
  -2   2   5      279.73      248.95     11.33 o
  -1   2   5      135.24      118.37      5.70 o
   0   2   5      940.78      835.88     27.04 o
   1   2   5     2602.63     2579.82     79.38 o
   2   2   5       14.76       14.81      1.57 o
   3   2   5       79.10       88.38      5.60 o
   4   2   5      406.74      387.77     13.70 o
   5   2   5        0.58        3.11      1.58 o
   6   2   5       31.23       25.29      3.19 o
   7   2   5        5.22        4.50      2.91 o
   8   2   5       63.42       87.96     23.55 o
   9   2   5       50.41       55.06      9.66 o
  10   2   5        7.16        1.71      5.61 o
  11   2   5       10.83        1.04      6.48 o
  12   2   5        0.72        3.19      6.35 o
 -12   3   5        3.62        8.89      9.10 o
 -11   3   5       25.96       26.83     11.44 o
 -10   3   5      165.13      167.17     30.99 o
  -9   3   5       58.28       27.68     12.78 o
  -8   3   5        1.75        0.64      6.01 o
  -7   3   5       23.79       20.74      7.80 o
  -6   3   5       25.97       15.62     12.11 o
  -5   3   5      227.44      204.34     13.49 o
  -4   3   5        3.34       13.31      3.34 o
  -3   3   5      905.04      917.43     32.20 o
  -2   3   5      347.51      336.22     13.32 o
  -1   3   5      377.59      341.71     14.22 o
   0   3   5      100.15       96.45      4.79 o
   1   3   5     1454.40     1478.07     46.15 o
   2   3   5        4.52        4.84      2.60 o
   3   3   5      197.86      164.94     12.40 o
   4   3   5      250.03      259.54      9.46 o
   5   3   5      143.26      153.99      7.46 o
   6   3   5       16.57       19.74      2.70 o
   7   3   5      189.54      189.16     15.98 o
   8   3   5      239.94      259.93     20.30 o
   9   3   5      387.00      385.30     26.32 o
  10   3   5       13.23       21.94      8.10 o
  11   3   5       40.42       28.55      9.84 o
  12   3   5        3.70        0.00      8.48 o
 -11   4   5        3.07        0.00     12.60 o
 -10   4   5       45.69       73.87     14.34 o
  -9   4   5      119.05      132.37     17.84 o
  -8   4   5        7.57        3.04      6.87 o
  -7   4   5        0.57        0.12      5.24 o
  -6   4   5        8.40        0.00      5.12 o
  -5   4   5       25.36        6.81      8.30 o
  -4   4   5      287.22      307.97     21.92 o
  -3   4   5      185.34      174.17     14.14 o
  -2   4   5       61.60       77.88      8.29 o
  -1   4   5      233.65      246.29     14.11 o
   0   4   5        4.58        5.38      2.96 o
   1   4   5      984.33      903.99     34.50 o
   2   4   5      672.17      788.69     40.08 o
   3   4   5       25.65       23.50      5.36 o
   4   4   5        0.10        2.47      2.80 o
   5   4   5       34.68       46.24      5.10 o
   6   4   5       14.01       22.10      6.02 o
   7   4   5        7.42        8.15      9.39 o
   8   4   5        0.70        1.11      4.38 o
   9   4   5      168.45      180.75     34.21 o
  10   4   5       14.42        8.29      7.11 o
  11   4   5        1.06        0.51      5.30 o
  12   4   5        5.09        5.44      7.03 o
 -11   5   5        0.96       18.08      9.98 o
 -10   5   5        0.13        6.91      7.29 o
  -9   5   5       45.45       33.63     10.08 o
  -8   5   5        1.37        0.00      5.83 o
  -7   5   5       13.55        2.02      6.20 o
  -6   5   5        4.49        0.00      4.45 o
  -5   5   5        0.18        3.52      5.38 o
  -4   5   5        1.71        7.06      4.80 o
  -3   5   5       11.23       12.96      3.87 o
  -2   5   5      264.36      299.80     17.53 o
  -1   5   5      195.47      189.89     10.76 o
   0   5   5      271.71      274.28      9.84 o
   1   5   5       60.17       55.32      3.80 o
   2   5   5      670.30      694.86     22.57 o
   3   5   5     1033.40     1090.44     54.55 o
   4   5   5      850.84      976.43     49.83 o
   5   5   5       86.79       85.82      5.23 o
   6   5   5       13.95       12.19      5.29 o
   7   5   5        1.10        5.36      4.66 o
   8   5   5        0.45        1.82      5.09 o
   9   5   5       26.61        7.58      5.64 o
  10   5   5      176.47      168.87     44.18 o
  11   5   5       12.89        2.06      7.06 o
  12   5   5       25.27       39.39     15.82 o
 -10   6   5        0.00        0.00      7.39 o
  -9   6   5       15.44       15.49     13.17 o
  -8   6   5        6.26        1.62      6.38 o
  -7   6   5        1.33        5.00      7.53 o
  -6   6   5       32.93       32.01      9.02 o
  -5   6   5      118.01       94.28     23.71 o
  -4   6   5      158.36      158.79     16.45 o
  -3   6   5       20.58       36.85     10.55 o
  -2   6   5       47.63       56.09      6.79 o
  -1   6   5       67.50       67.10      4.62 o
   0   6   5       30.00       26.08      2.96 o
   1   6   5       58.59       64.60      3.93 o
   2   6   5      140.49      165.66      7.99 o
   3   6   5       16.11       23.20      7.15 o
   4   6   5      391.13      424.02     17.76 o
   5   6   5       79.99       91.81     10.29 o
   6   6   5       33.80       29.94      7.36 o
   7   6   5        3.81        0.00      5.70 o
   8   6   5        6.66        0.14      4.68 o
   9   6   5      118.61      123.35     34.99 o
  10   6   5      117.79      142.26     23.86 o
  11   6   5        0.20        1.57     10.02 o
  12   6   5        0.17        4.36      7.86 o
 -10   7   5       29.18       34.49     21.56 o
  -9   7   5        6.59        0.00      6.42 o
  -8   7   5        1.53        0.00      5.91 o
  -7   7   5      138.93      119.26     17.22 o
  -6   7   5       40.60       40.99     18.81 o
  -5   7   5       46.33       23.60     16.00 o
  -4   7   5      121.44      124.18     18.16 o
  -3   7   5       49.31       58.57      7.71 o
  -2   7   5      303.70      314.63     17.37 o
  -1   7   5      296.34      288.89     11.18 o
   0   7   5       53.86       49.91      4.76 o
   1   7   5      142.98      154.83      8.31 o
   2   7   5      117.39      128.51      7.20 o
   3   7   5      203.86      199.46     13.61 o
   4   7   5       92.04      105.77     18.58 o
   5   7   5       58.35       72.04     12.50 o
   6   7   5      214.66      241.17     18.38 o
   7   7   5       19.46       16.07      5.84 o
   8   7   5       43.05       24.26      6.92 o
   9   7   5       11.60       17.05     11.14 o
  10   7   5       34.33       33.32     17.19 o
  11   7   5       11.83       20.47      8.82 o
  12   7   5       22.15       15.35     16.04 o
  -9   8   5       21.10       22.54      9.88 o
  -8   8   5        4.42        0.00      6.13 o
  -7   8   5       27.80       28.28      9.52 o
  -6   8   5       16.32       17.80      7.99 o
  -5   8   5      133.89      142.27     17.75 o
  -4   8   5       30.72       16.92      9.95 o
  -3   8   5       74.46       92.27     18.71 o
  -2   8   5        4.38        4.82      6.31 o
  -1   8   5       28.65       16.61      6.38 o
   0   8   5        0.05        0.00      2.24 o
   1   8   5        0.85        4.86      2.35 o
   2   8   5      416.98      434.74     21.95 o
   3   8   5        0.09        5.57      3.34 o
   4   8   5      102.88      131.70     17.51 o
   5   8   5        0.28        4.59      3.55 o
   6   8   5       23.85       31.02      5.94 o
   7   8   5       52.97       23.69      9.49 o
   8   8   5        0.95        3.43      6.29 o
   9   8   5        0.77        0.36      7.85 o
  10   8   5        0.08        0.00      6.15 o
  11   8   5        0.28        0.00      6.80 o
  12   8   5        1.77        9.20      8.71 o
  -8   9   5       30.26       39.14     11.78 o
  -7   9   5       34.63       36.23     10.90 o
  -6   9   5        0.44        7.02      6.87 o
  -5   9   5        3.79        3.01      6.06 o
  -4   9   5       41.61       39.43     10.26 o
  -3   9   5      206.48      234.22     21.74 o
  -2   9   5        0.93        0.00      5.54 o
  -1   9   5      170.14      188.28     13.10 o
   0   9   5       43.69       59.87     10.38 o
   1   9   5       66.30       87.36      7.40 o
   2   9   5       51.81       68.08      6.80 o
   3   9   5        0.02        2.10      3.08 o
   4   9   5       43.97       29.45      9.62 o
   5   9   5      206.45      217.66     17.49 o
   6   9   5       13.58        9.23      4.60 o
   7   9   5        6.70        0.00      4.76 o
   8   9   5       19.79       31.47      9.14 o
   9   9   5       43.38       50.38     11.41 o
  10   9   5       11.56        2.53      7.36 o
  11   9   5       11.91        0.00      7.09 o
  -7  10   5        2.41        5.96      7.95 o
  -6  10   5        2.79        6.49      7.92 o
  -5  10   5        6.62        5.83      7.10 o
  -4  10   5        0.26        1.75      6.07 o
  -3  10   5       19.10       24.69      9.65 o
  -2  10   5       14.94       25.32     12.51 o
  -1  10   5        6.84       10.49      7.88 o
   0  10   5       12.10       11.30      6.60 o
   1  10   5       91.79      100.76     15.51 o
   2  10   5        7.84        3.41      3.22 o
   3  10   5       21.68       20.38      7.99 o
   4  10   5       33.91       28.56      9.19 o
   5  10   5      223.59      194.04     15.06 o
   6  10   5       33.39       20.62      7.62 o
   7  10   5        7.80        1.81      6.27 o
   8  10   5        4.46        4.23      6.87 o
   9  10   5        0.26        0.23      8.26 o
  10  10   5       50.37       51.52     12.71 o
  11  10   5        1.09        0.00     10.36 o
  -6  11   5        0.62        4.80      7.30 o
  -5  11   5        0.15        0.00      5.99 o
  -4  11   5        6.57        0.00      6.01 o
  -3  11   5        0.15        0.00      6.72 o
  -2  11   5        5.44        5.36      7.53 o
  -1  11   5        0.28        8.83      7.52 o
   0  11   5        7.91       15.86      7.77 o
   1  11   5        0.02        0.00      5.60 o
   2  11   5        6.66        3.44      3.97 o
   3  11   5       84.05      102.75     10.75 o
   4  11   5       76.49       54.78      8.01 o
   5  11   5      116.26      130.54     18.76 o
   6  11   5        0.14        0.16      5.27 o
   7  11   5       21.90       42.16     11.34 o
   8  11   5        2.73        0.00      6.38 o
   9  11   5       52.74       61.60     15.88 o
  10  11   5        1.74       13.28      8.83 o
  -5  12   5        0.43        4.88      7.68 o
  -4  12   5        3.54        0.00     13.68 o
  -3  12   5        0.87        0.00      6.30 o
  -2  12   5        4.79       10.94      7.39 o
  -1  12   5        0.65        0.00      7.20 o
   0  12   5        8.77       22.22      8.84 o
   1  12   5        4.82        0.00      9.60 o
   2  12   5       27.74       27.89     15.59 o
   3  12   5       19.73       19.83      5.84 o
   4  12   5       70.96       79.61     10.69 o
   5  12   5       80.95      100.13     12.13 o
   6  12   5      193.95      218.23     31.42 o
   7  12   5        0.02        2.50      7.49 o
   8  12   5       24.47       23.83     15.52 o
   9  12   5        5.60        0.00      7.63 o
  -3  13   5        2.26        9.51      8.83 o
  -2  13   5        0.04        0.00      8.31 o
  -1  13   5        2.68        0.00     11.37 o
   0  13   5        1.22        2.30     12.29 o
   1  13   5        0.10       11.39     11.65 o
   2  13   5        2.59        7.84     13.94 o
   3  13   5       36.39       15.34     15.99 o
   4  13   5       10.11       12.54      7.21 o
   5  13   5       49.56       47.20      9.55 o
   6  13   5      145.64      175.00     16.85 o
   7  13   5        6.49        9.95      9.10 o
   8  13   5        1.04        9.53     13.21 o
  -1  14   5        0.02        0.00     12.74 o
   0  14   5        1.12        2.88     12.71 o
   1  14   5        0.46        3.72     13.89 o
   2  14   5       31.90       46.39     21.00 o
   3  14   5       36.13       45.08     20.97 o
   4  14   5       18.16        3.86     14.28 o
   5  14   5        3.44        0.00      6.57 o
   6  14   5       38.65       40.91     10.36 o
  -6 -11   6        0.01        0.00      7.27 o
  -5 -11   6        2.35        0.00      7.04 o
  -4 -11   6        3.14        0.35      8.76 o
  -3 -11   6        0.29        0.00      7.19 o
  -2 -11   6        0.99        0.00      7.18 o
  -1 -11   6        5.20        4.02      7.88 o
   0 -11   6       39.89       47.60     23.15 o
   1 -11   6        0.03        8.73     12.04 o
   2 -11   6        0.97       17.92     15.79 o
  -8 -10   6       15.69       24.67      9.99 o
  -7 -10   6        1.50        8.88      9.41 o
  -6 -10   6        4.00        0.00      7.50 o
  -5 -10   6        6.99        7.39      7.61 o
  -4 -10   6       22.73       24.92      9.46 o
  -3 -10   6       40.99       30.49     10.13 o
  -2 -10   6        0.00        8.58      6.98 o
  -1 -10   6        6.41        0.00      6.83 o
   0 -10   6        1.39        0.00     11.02 o
   1 -10   6       45.85       97.76     24.26 o
   2 -10   6       28.69       26.60     14.92 o
   3 -10   6       38.14       27.89     15.96 o
  -9  -9   6       16.98       15.65     17.08 o
  -8  -9   6       15.58        6.07      8.64 o
  -7  -9   6        8.38       15.11      8.23 o
  -6  -9   6       12.44       19.68      8.39 o
  -5  -9   6       12.17        0.76      5.28 o
  -4  -9   6      112.49      106.48     12.23 o
  -3  -9   6        0.00        2.81      6.76 o
  -2  -9   6      172.02      170.23     19.46 o
  -1  -9   6        7.92        0.00      7.75 o
   0  -9   6        7.36       11.10      8.63 o
   1  -9   6        0.46        0.00      7.46 o
   2  -9   6        0.12        0.00      7.39 o
   3  -9   6       63.15       86.77     24.25 o
   5  -9   6        6.91        9.43      8.93 o
 -10  -8   6        2.55        6.65      7.30 o
  -9  -8   6        6.26        7.63      5.97 o
  -8  -8   6       54.49       45.12      8.91 o
  -7  -8   6        5.68        4.78      7.34 o
  -6  -8   6       14.81       15.31      6.24 o
  -5  -8   6        7.06        8.46      5.90 o
  -4  -8   6       14.27        4.54      6.42 o
  -3  -8   6       40.71       42.23      7.76 o
  -2  -8   6       39.26       25.67      7.70 o
  -1  -8   6        4.92        1.48      6.41 o
   0  -8   6      217.39      225.55     26.72 o
   1  -8   6      370.96      408.38     29.33 o
   2  -8   6       51.82       67.16     31.37 o
   3  -8   6        3.08        9.29     11.42 o
   4  -8   6        0.34        0.00      8.17 o
   5  -8   6        5.07        5.61      5.72 o
   6  -8   6       22.92       20.01      6.92 o
 -10  -7   6        4.65       11.97      6.88 o
  -9  -7   6        3.40       14.14     12.44 o
  -8  -7   6       24.48       38.87      9.20 o
  -7  -7   6       15.82        5.31      4.86 o
  -6  -7   6      194.77      181.84     13.76 o
  -5  -7   6       55.75       61.40     17.23 o
  -4  -7   6      299.17      346.80     35.65 o
  -3  -7   6       19.16       14.64      8.55 o
  -2  -7   6       21.54       35.65     11.77 o
  -1  -7   6      118.93      134.93     29.85 o
   0  -7   6       14.97        5.87      5.29 o
   1  -7   6       80.47       76.31     11.53 o
   2  -7   6        9.82        1.22      7.02 o
   3  -7   6       30.56       30.69      5.88 o
   4  -7   6       66.15       73.57     13.19 o
   5  -7   6        7.22        8.87      5.81 o
   6  -7   6        6.72        0.00      4.67 o
   7  -7   6       12.31        4.67      6.18 o
 -11  -6   6        0.04        7.34      7.80 o
 -10  -6   6        0.07        2.17      5.26 o
  -9  -6   6        7.91       10.83      5.88 o
  -8  -6   6       36.11       40.84     13.04 o
  -7  -6   6      264.40      263.24     16.77 o
  -6  -6   6       71.50       67.46      8.11 o
  -5  -6   6       24.23       11.41      4.02 o
  -4  -6   6       15.32       24.93      9.69 o
  -3  -6   6        0.00        1.89      3.67 o
  -2  -6   6        0.00        0.86      5.82 o
  -1  -6   6      220.73      227.35     65.65 o
   0  -6   6       19.21       19.20      6.50 o
   1  -6   6        0.94        4.36      3.97 o
   2  -6   6      296.49      287.99     21.85 o
   3  -6   6       54.26       65.16      8.10 o
   4  -6   6        4.77        0.69      4.60 o
   5  -6   6       13.74        2.58      6.01 o
   6  -6   6       97.84      109.64     31.32 o
   7  -6   6       23.42        4.35      6.02 o
   8  -6   6        0.04        0.00      5.14 o
 -11  -5   6        0.07        1.87      5.96 o
 -10  -5   6        2.19        3.39      5.90 o
  -9  -5   6       95.77      108.98     21.65 o
  -8  -5   6       10.24        5.99     13.24 o
  -7  -5   6      163.48      164.24     19.51 o
  -6  -5   6        1.52        0.00      3.56 o
  -5  -5   6      127.31      155.67     13.33 o
  -4  -5   6      173.80      200.41     18.22 o
  -3  -5   6       15.38        6.61      4.10 o
  -2  -5   6       13.01       13.84      4.98 o
  -1  -5   6       37.58       42.32     15.47 o
   0  -5   6       39.89       39.54      5.92 o
   1  -5   6      120.73      122.29     10.22 o
   2  -5   6      270.60      261.32     24.12 o
   3  -5   6       80.65       66.44      8.41 o
   4  -5   6        6.38        3.68      5.78 o
   5  -5   6        2.06        0.00      3.57 o
   6  -5   6        0.03        3.67      5.85 o
   7  -5   6       14.40       10.48      6.26 o
   8  -5   6       27.93       10.39      5.55 o
   9  -5   6        0.19        0.00      4.95 o
 -12  -4   6        0.09        1.34      8.00 o
 -11  -4   6       15.72       32.62     11.62 o
 -10  -4   6        2.87        0.00      5.19 o
  -9  -4   6       13.88        8.29      5.20 o
  -8  -4   6        5.83        3.84      4.72 o
  -7  -4   6      148.93      194.27     29.89 o
  -6  -4   6        0.27        2.43      3.71 o
  -5  -4   6      180.35      188.15     19.81 o
  -4  -4   6       46.65       47.09      7.11 o
  -3  -4   6      269.27      291.06     17.41 o
  -2  -4   6       58.91       46.63      5.45 o
  -1  -4   6       77.51       74.34      6.64 o
   0  -4   6      186.28      189.73     15.26 o
   1  -4   6      159.14      172.49     10.79 o
   2  -4   6       22.75       18.51      3.80 o
   3  -4   6      242.24      243.25     15.17 o
   4  -4   6       34.96       41.50      7.76 o
   5  -4   6       87.52       82.22     11.83 o
   6  -4   6       22.31       25.99      7.78 o
   7  -4   6       31.34       48.16     14.11 o
   8  -4   6        0.53        2.52      8.05 o
   9  -4   6        4.20        7.26      5.96 o
  10  -4   6        0.16        0.00      5.40 o
 -12  -3   6        0.95        3.21      7.15 o
 -11  -3   6        0.01       10.64      8.39 o
 -10  -3   6       23.15       23.75      8.44 o
  -9  -3   6       35.31       49.78     21.29 o
  -8  -3   6        6.74        4.17      4.01 o
  -7  -3   6       18.42       23.67      6.32 o
  -6  -3   6      398.03      372.28     21.96 o
  -5  -3   6        0.40        0.90      3.38 o
  -4  -3   6      114.04      102.11      9.93 o
  -3  -3   6       32.61       45.02      7.27 o
  -2  -3   6       29.78       20.60      8.26 o
  -1  -3   6       22.02       33.65      3.96 o
   0  -3   6       17.30       18.28      2.88 o
   1  -3   6        0.00        0.82      1.63 o
   2  -3   6       22.81       28.32      4.06 o
   3  -3   6       84.76       76.49      6.34 o
   4  -3   6       39.71       26.25      4.76 o
   5  -3   6       36.98       35.14      7.46 o
   6  -3   6       24.17       12.34     13.13 o
   7  -3   6       15.95       26.42     11.81 o
   8  -3   6      136.35      134.68     22.94 o
   9  -3   6       20.80       25.62     11.94 o
  10  -3   6        1.10        2.88      5.98 o
 -12  -2   6        1.39        0.00      7.26 o
 -11  -2   6        2.96        9.05      8.52 o
 -10  -2   6       11.00       12.48      8.92 o
  -9  -2   6        0.09        0.00      6.29 o
  -8  -2   6       27.49       20.33      5.79 o
  -7  -2   6       58.01       52.13      7.85 o
  -6  -2   6      305.98      292.02     20.99 o
  -5  -2   6      377.37      367.03     16.65 o
  -4  -2   6        0.21        0.00      2.08 o
  -3  -2   6      122.19      123.57      7.74 o
  -2  -2   6     1834.93     1902.55     53.03 o
  -1  -2   6       37.11       31.66      3.35 o
   0  -2   6      636.11      622.54     21.74 o
   1  -2   6       25.88       35.44      6.68 o
   2  -2   6      472.49      539.81     19.46 o
   3  -2   6      474.11      516.95     19.09 o
   4  -2   6       13.07       15.89      3.19 o
   5  -2   6       60.01       71.97     11.74 o
   6  -2   6       45.67       51.13     12.01 o
   7  -2   6       30.46       14.71      7.14 o
   8  -2   6       68.24       65.02     15.57 o
   9  -2   6       22.50       26.85     11.51 o
  10  -2   6       78.77       82.66     23.37 o
  11  -2   6        3.85        4.58     11.91 o
 -12  -1   6        0.60        2.15      8.01 o
 -11  -1   6        1.07        4.87      7.28 o
 -10  -1   6       31.96       39.94     31.46 o
  -9  -1   6       24.64       32.53     12.43 o
  -8  -1   6       17.57       18.17      5.53 o
  -7  -1   6        0.00        0.00      2.78 o
  -6  -1   6      230.58      237.36     20.11 o
  -5  -1   6       80.58       84.88      9.34 o
  -4  -1   6       57.60       77.17      7.08 o
  -3  -1   6       38.46       37.80      3.44 o
  -2  -1   6       67.15       69.50      5.79 o
  -1  -1   6       80.18       69.83      4.83 o
   0  -1   6      470.01      429.32     15.58 o
   1  -1   6       32.07       29.67      3.21 o
   2  -1   6     1292.97     1371.95     52.38 o
   3  -1   6        1.59        0.00      1.69 o
   4  -1   6      321.01      360.52     14.22 o
   5  -1   6       29.68       23.44      4.22 o
   6  -1   6        2.67        7.53      3.62 o
   7  -1   6        0.09        2.09      3.51 o
   8  -1   6        6.89        6.56      5.43 o
   9  -1   6       59.02       40.93     12.74 o
  10  -1   6       68.46       51.91     16.60 o
  11  -1   6        4.67        0.00      5.94 o
 -12   0   6        6.03       14.50     16.13 o
 -11   0   6        0.79        0.00     12.74 o
 -10   0   6       18.85        7.20     12.77 o
  -9   0   6        3.65        2.63      7.11 o
  -8   0   6        6.72       11.32      6.71 o
  -7   0   6      327.98      328.64     18.92 o
  -6   0   6      669.89      714.58     32.92 o
  -5   0   6      585.42      663.51     25.33 o
  -4   0   6      540.62      582.14     22.56 o
  -3   0   6      228.55      232.50     11.29 o
  -2   0   6      108.04      102.06      5.18 o
  -1   0   6      219.42      193.92      8.37 o
   0   0   6      314.63      280.05     12.96 o
   1   0   6     2470.76     2677.52     83.20 o
   2   0   6      309.04      314.58     11.97 o
   3   0   6      275.89      308.34     11.97 o
   4   0   6      590.56      649.97     22.71 o
   5   0   6      192.25      205.54     14.53 o
   6   0   6      364.15      380.29     19.28 o
   7   0   6      107.77      135.27     21.75 o
   8   0   6       52.32       71.24     15.44 o
   9   0   6        2.98        0.00      4.33 o
  10   0   6       48.87       58.26     16.94 o
  11   0   6        1.80        0.48      8.54 o
  12   0   6        2.96        4.25      6.99 o
 -12   1   6        6.40        1.43     13.83 o
 -11   1   6        5.76        0.00     13.21 o
 -10   1   6       20.83       12.97      7.88 o
  -9   1   6       26.07       20.88      8.55 o
  -8   1   6        2.50        0.00      5.40 o
  -7   1   6       43.40       31.31      8.74 o
  -6   1   6       89.71      103.18      8.80 o
  -5   1   6      256.11      270.97     12.70 o
  -4   1   6      174.34      175.47      8.23 o
  -3   1   6       66.18       67.13      5.20 o
  -2   1   6        3.78        1.31      1.64 o
  -1   1   6     2075.77     2077.10     76.99 o
   0   1   6     2227.16     2227.28     69.33 o
   1   1   6      134.24      155.49      6.86 o
   2   1   6     1701.28     1733.19     54.54 o
   3   1   6      106.87      104.25      6.88 o
   4   1   6      196.76      229.03     11.78 o
   5   1   6      225.51      216.62     12.91 o
   6   1   6      127.96      129.36      8.18 o
   7   1   6       22.73       18.10      6.97 o
   8   1   6       37.92       27.81     15.72 o
   9   1   6       21.22       11.76      6.74 o
  10   1   6      145.38      125.65     15.54 o
  11   1   6       35.37       49.02     15.79 o
  12   1   6       38.18       25.48     14.17 o
 -12   2   6        5.68       26.15     10.46 o
 -11   2   6        1.96       12.50      7.87 o
 -10   2   6        4.89        5.11      6.40 o
  -9   2   6        2.29        4.83      7.40 o
  -8   2   6      129.88      150.51     17.00 o
  -7   2   6      114.33      124.56     14.88 o
  -6   2   6       12.57       20.56      7.10 o
  -5   2   6       19.05       19.06      3.44 o
  -4   2   6       39.73       49.35      8.29 o
  -3   2   6      262.88      268.27     10.32 o
  -2   2   6       39.79       51.72      6.10 o
  -1   2   6      322.15      299.50     11.42 o
   0   2   6        2.77        3.39      1.52 o
   1   2   6      569.84      546.42     18.50 o
   2   2   6       32.96       27.72      3.72 o
   3   2   6      256.44      265.30      9.99 o
   4   2   6      512.59      533.46     22.17 o
   5   2   6       43.39       40.00      3.39 o
   6   2   6        2.66        0.00      4.05 o
   7   2   6       50.23       67.34      9.86 o
   8   2   6      481.72      482.83     30.25 o
   9   2   6        0.23        0.94      5.14 o
  10   2   6        4.46        0.09     10.08 o
  11   2   6        0.06        0.00      6.28 o
  12   2   6        0.07        6.10      8.87 o
 -11   3   6        3.18        2.94      7.42 o
 -10   3   6        7.46       18.93      7.78 o
  -9   3   6       14.69       14.02     13.66 o
  -8   3   6       29.54       25.17      9.05 o
  -7   3   6       14.23        6.00      5.88 o
  -6   3   6       58.89       42.91      8.91 o
  -5   3   6        0.71        0.00      3.14 o
  -4   3   6       43.12       34.28      5.65 o
  -3   3   6      373.48      349.36     12.61 o
  -2   3   6     2358.49     2423.09     81.39 o
  -1   3   6      159.33      167.35      7.52 o
   0   3   6      396.93      398.98     14.14 o
   1   3   6      718.52      668.54     24.79 o
   2   3   6       15.42       18.92      1.91 o
   3   3   6        6.44        4.14      2.92 o
   4   3   6      409.14      390.36     13.61 o
   5   3   6      152.36      188.30      8.51 o
   6   3   6       84.83       77.56     10.25 o
   7   3   6       40.67       42.86      8.18 o
   8   3   6      573.63      590.84     35.30 o
   9   3   6      125.91      151.09     16.30 o
  10   3   6       57.32       49.87     11.73 o
  11   3   6       44.59       52.74     15.26 o
  12   3   6        2.07        4.77      7.08 o
 -11   4   6        0.48        3.75      8.75 o
 -10   4   6        3.52        6.83      7.77 o
  -9   4   6        4.45        5.15      7.05 o
  -8   4   6       22.34       11.44      7.10 o
  -7   4   6       30.74       24.08      8.35 o
  -6   4   6       35.16       44.61      9.59 o
  -5   4   6      231.57      226.30     19.21 o
  -4   4   6        0.22        0.00      3.25 o
  -3   4   6      128.82      151.12      8.70 o
  -2   4   6      167.51      157.03      8.18 o
  -1   4   6     1594.13     1515.32     44.89 o
   0   4   6      870.61      884.07     28.94 o
   1   4   6      594.91      578.83     23.23 o
   2   4   6      407.17      419.54     23.91 o
   3   4   6      204.72      216.44     15.97 o
   4   4   6       73.96       63.64      8.43 o
   5   4   6       85.24       94.16     10.61 o
   6   4   6        0.07        0.00      6.38 o
   7   4   6       43.23       38.85      8.35 o
   8   4   6       90.31       89.02     12.10 o
   9   4   6      258.08      246.31     21.11 o
  10   4   6       41.60       12.47      8.96 o
  11   4   6       13.01        7.31      8.34 o
  12   4   6        6.55        7.45      8.30 o
 -10   5   6       11.52       12.54      9.11 o
  -9   5   6       11.17       10.75      8.19 o
  -8   5   6        7.88        4.20      6.75 o
  -7   5   6        0.02        0.00      6.19 o
  -6   5   6        1.31        0.00      5.30 o
  -5   5   6        2.52        1.05      5.07 o
  -4   5   6       75.89       79.62     11.48 o
  -3   5   6       10.61       13.88      4.10 o
  -2   5   6      158.92      187.48     16.24 o
  -1   5   6     1093.78     1176.79     40.87 o
   0   5   6      410.26      419.89     16.37 o
   1   5   6      461.62      491.28     16.88 o
   2   5   6       21.94       33.26      6.01 o
   3   5   6      632.01      639.53     49.37 o
   4   5   6       25.30       17.72      9.86 o
   5   5   6        7.32        5.07      8.57 o
   6   5   6       25.00       23.66      6.59 o
   7   5   6       12.07       18.50      6.20 o
   8   5   6       10.29        2.81      5.26 o
   9   5   6       78.11       84.32     12.95 o
  10   5   6       43.37       39.34     12.89 o
  11   5   6       20.08       13.21      7.31 o
  12   5   6        1.92        0.00      6.60 o
 -10   6   6        3.15       19.42     11.13 o
  -9   6   6        4.91        6.64      7.45 o
  -8   6   6       49.86       56.51     13.30 o
  -7   6   6       59.23       51.92     16.45 o
  -6   6   6       10.39       24.35     11.95 o
  -5   6   6      128.88      106.59     14.48 o
  -4   6   6       46.54       57.45     10.54 o
  -3   6   6       75.87      102.79     16.75 o
  -2   6   6        5.56        7.28      4.53 o
  -1   6   6        0.00        0.00      2.00 o
   0   6   6      107.86      101.66      5.62 o
   1   6   6      724.53      789.37     24.41 o
   2   6   6       14.44        7.63      4.79 o
   3   6   6       93.07       97.49     10.15 o
   4   6   6       85.80       81.85     10.03 o
   5   6   6       50.13       60.87      9.80 o
   6   6   6      495.12      486.94     29.28 o
   7   6   6       23.73       11.68      5.78 o
   8   6   6        7.12        7.44      6.94 o
   9   6   6        4.95        0.00      6.10 o
  10   6   6        5.86        0.00      6.33 o
  11   6   6       43.43       63.53     18.39 o
  12   6   6        0.00        0.00     11.25 o
  -9   7   6        1.43        8.79      8.55 o
  -8   7   6        2.50        0.00      6.20 o
  -7   7   6       10.76        0.00      6.27 o
  -6   7   6        6.08        9.09     12.30 o
  -5   7   6       56.50       63.95     26.38 o
  -4   7   6       29.13       20.06     24.39 o
  -3   7   6       18.52       36.62      6.65 o
  -2   7   6       13.50       15.80      5.04 o
  -1   7   6       18.54       21.14      3.96 o
   0   7   6       46.46       43.23      6.13 o
   1   7   6        7.31        2.87      3.62 o
   2   7   6      140.98      153.63     11.31 o
   3   7   6      192.26      206.99     19.58 o
   4   7   6        3.42       12.52      4.25 o
   5   7   6      211.17      250.71     18.95 o
   6   7   6       31.81       46.64     10.51 o
   7   7   6        2.48        1.09      4.96 o
   8   7   6       97.19       92.18     13.01 o
   9   7   6        4.16        9.71      6.96 o
  10   7   6       12.12        6.66     11.84 o
  11   7   6        4.19        1.20     11.34 o
  12   7   6        0.04        6.22      8.63 o
  -9   8   6        2.72       10.89     14.92 o
  -8   8   6        3.00       13.59      8.34 o
  -7   8   6        0.62        5.46      8.83 o
  -6   8   6       42.65       49.31     11.63 o
  -5   8   6      228.05      262.17     24.02 o
  -4   8   6      200.26      224.39     21.44 o
  -3   8   6       14.90       24.44      8.64 o
  -2   8   6      119.54      132.87     14.78 o
  -1   8   6       13.83       23.51      5.24 o
   0   8   6      213.60      206.83     13.47 o
   1   8   6       97.16      111.06      9.66 o
   2   8   6        5.55       10.98      3.96 o
   3   8   6      100.44      111.15     13.53 o
   4   8   6        0.97        1.25      3.38 o
   5   8   6       26.49       19.49      6.15 o
   6   8   6        1.06        0.00      3.95 o
   7   8   6        3.94        0.54      5.02 o
   8   8   6        0.39        2.21      8.01 o
   9   8   6      384.87      383.07     40.77 o
  10   8   6        1.14        0.00     10.08 o
  11   8   6        2.61        0.00      7.44 o
  -8   9   6       17.59       13.22      9.14 o
  -7   9   6        3.28        6.21      7.41 o
  -6   9   6       37.54       46.15     13.40 o
  -5   9   6       11.13        7.87      7.31 o
  -4   9   6       99.65       88.75     14.64 o
  -3   9   6       43.89       52.97     11.79 o
  -2   9   6       18.54        9.82      6.82 o
  -1   9   6       55.71       58.89     11.44 o
   0   9   6        4.63       11.17      6.53 o
   1   9   6        0.00        3.40      3.87 o
   2   9   6       19.95       12.44      4.61 o
   3   9   6        2.25        0.00      3.45 o
   4   9   6       29.50       28.74      7.41 o
   5   9   6       23.97       11.88      5.10 o
   6   9   6        1.69        0.45      4.38 o
   7   9   6        5.93        2.02      8.76 o
   8   9   6      316.89      310.41     26.91 o
   9   9   6        7.75       10.40      7.81 o
  10   9   6        7.25        0.00      6.93 o
  11   9   6        0.77        0.00      7.72 o
  -7  10   6       21.74       14.44      9.18 o
  -6  10   6        5.79        4.86      7.50 o
  -5  10   6        9.21        4.89      6.39 o
  -4  10   6       96.98      110.90     16.46 o
  -3  10   6        1.24        0.00      6.25 o
  -2  10   6       41.90       39.46     10.72 o
  -1  10   6       42.94       37.16      9.72 o
   0  10   6      131.53      117.66     25.44 o
   1  10   6       22.93        6.85      6.58 o
   2  10   6        2.51        5.80      3.57 o
   3  10   6       62.51       65.38      7.39 o
   4  10   6        2.13        0.11      3.37 o
   5  10   6       16.56       14.23      5.66 o
   6  10   6        3.28        8.38      8.83 o
   7  10   6        0.00        0.00      5.85 o
   8  10   6        2.99        7.03      7.39 o
   9  10   6       23.34       27.70     13.47 o
  10  10   6       70.17       62.76     26.22 o
  11  10   6        8.09        7.69     14.08 o
  -6  11   6       20.55       25.67     10.56 o
  -5  11   6       37.65       43.50     11.81 o
  -4  11   6       35.13       49.64     21.14 o
  -3  11   6        3.30        0.00      9.69 o
  -2  11   6       13.09        0.70      6.55 o
  -1  11   6        5.54        0.00      6.72 o
   0  11   6       27.53       38.55     18.65 o
   1  11   6        0.02        0.00      5.73 o
   2  11   6       18.12       25.56      6.55 o
   3  11   6        1.15        0.69      3.46 o
   4  11   6      161.38      133.75     19.05 o
   5  11   6        1.08        0.98      6.14 o
   6  11   6       40.42       23.50      8.96 o
   7  11   6       32.10       13.87      8.23 o
   8  11   6       13.91       11.36      8.23 o
   9  11   6        6.98        0.38      7.51 o
  10  11   6       27.13       30.91     11.13 o
  -5  12   6       15.39        0.00      7.55 o
  -4  12   6       14.07        9.51      9.28 o
  -3  12   6        3.07        0.11      7.56 o
  -2  12   6        0.02        0.00      6.30 o
  -1  12   6        2.72       12.55      7.23 o
   0  12   6       15.89       22.36      9.75 o
   1  12   6       16.55       15.78      8.71 o
   2  12   6       32.50       44.15     18.53 o
   3  12   6        8.18        6.93      8.23 o
   4  12   6       36.75       50.56      8.86 o
   5  12   6       28.64       28.45      8.31 o
   6  12   6        7.25        3.09      7.49 o
   7  12   6        5.23        5.25      7.34 o
   8  12   6        4.59        8.67      8.63 o
   9  12   6        4.37        1.54      8.68 o
  -3  13   6       22.46       34.54     15.45 o
  -2  13   6        3.42       10.02      9.53 o
  -1  13   6        5.15        5.84      7.36 o
   0  13   6       12.00        7.96      7.50 o
   1  13   6        3.85       15.40     15.12 o
   2  13   6       20.98       22.01     15.85 o
   3  13   6        5.60        4.51     13.35 o
   4  13   6       17.21       17.75      9.85 o
   5  13   6       16.06       14.05      9.59 o
   6  13   6       44.23       25.52      9.79 o
   7  13   6       26.22       16.75      9.76 o
   8  13   6        4.43        0.00      7.79 o
  -1  14   6        2.31        2.91     14.61 o
   0  14   6       21.60       44.74     21.31 o
   1  14   6       24.01       42.53     21.17 o
   2  14   6        9.32        5.96     13.97 o
   3  14   6        2.82        0.00     12.46 o
   4  14   6       14.70        7.98     14.95 o
   5  14   6        0.08        6.00      7.36 o
   6  14   6        0.38        3.44      9.22 o
  -4 -11   7        3.40        3.20      8.44 o
  -3 -11   7        2.44        0.00      7.54 o
  -2 -11   7        0.63        3.95      8.36 o
  -1 -11   7        0.96        0.00      9.85 o
  -7 -10   7        2.85        6.00      8.31 o
  -6 -10   7        1.93       14.75     11.80 o
  -5 -10   7        0.66        0.00      6.74 o
  -4 -10   7        1.91        0.00     11.14 o
  -3 -10   7        0.22        8.95      8.00 o
  -2 -10   7        7.46        1.71      7.25 o
  -1 -10   7       13.59        1.79      7.65 o
   0 -10   7        3.26        7.05     10.55 o
   1 -10   7        0.30        0.00      7.55 o
   2 -10   7        9.67        2.60      9.60 o
  -8  -9   7       11.87       21.01      8.89 o
  -7  -9   7        0.08        6.26      9.07 o
  -6  -9   7        7.09        3.35      9.94 o
  -5  -9   7        7.15        7.89      7.39 o
  -4  -9   7       26.25       27.91      9.98 o
  -3  -9   7       19.69       14.03      8.79 o
  -2  -9   7        2.99        4.03      7.59 o
  -1  -9   7       16.45       24.87      9.66 o
   0  -9   7       13.40       14.47      8.69 o
   1  -9   7       30.84       29.21     12.86 o
   2  -9   7        1.61        0.00      7.86 o
  -9  -8   7       11.63        1.29      6.76 o
  -8  -8   7        0.35        3.42      5.95 o
  -7  -8   7       41.59       31.95      8.45 o
  -6  -8   7        0.11        5.57      9.57 o
  -5  -8   7       72.53       52.33     11.18 o
  -4  -8   7        1.37        0.00      6.42 o
  -3  -8   7       12.76        6.26      6.59 o
  -2  -8   7       33.13       37.88     13.51 o
  -1  -8   7        3.16        0.00      8.92 o
   0  -8   7       25.52       16.77     10.97 o
   1  -8   7      114.53       94.65     14.93 o
   2  -8   7       39.38       36.50     10.40 o
   3  -8   7       21.61       34.88     13.24 o
   5  -8   7       54.27       33.57     12.74 o
   6  -8   7       40.36       24.53     16.00 o
 -10  -7   7        4.95        1.00      6.54 o
  -9  -7   7        6.95       10.49      6.88 o
  -8  -7   7        4.32        0.27      5.62 o
  -7  -7   7        6.50       17.02      6.66 o
  -6  -7   7        6.00        0.00      4.97 o
  -5  -7   7        2.86        1.65      5.22 o
  -4  -7   7        7.64        3.62      6.39 o
  -3  -7   7       26.89       19.93      7.88 o
  -2  -7   7       14.57       24.70     17.69 o
  -1  -7   7        2.81        7.80      5.59 o
   0  -7   7       11.76       12.24     13.83 o
   1  -7   7      133.25      117.31     19.24 o
   2  -7   7      140.81      154.09     23.64 o
   3  -7   7        0.02        3.07      5.29 o
   4  -7   7        3.73        1.94      6.39 o
   5  -7   7       19.47       21.26      8.24 o
   6  -7   7        2.83        0.00     11.41 o
   7  -7   7        0.49        0.00      5.04 o
 -10  -6   7        3.02        9.37      6.62 o
  -9  -6   7       34.24       31.56      8.34 o
  -8  -6   7        0.82        0.00      4.86 o
  -7  -6   7      150.91      134.29     14.46 o
  -6  -6   7       56.84       45.52      9.92 o
  -5  -6   7        0.00        0.00      3.58 o
  -4  -6   7        2.63        0.00      4.43 o
  -3  -6   7        5.97        7.80      5.13 o
  -2  -6   7      231.76      165.19     66.51 o
  -1  -6   7      358.72      393.38     35.87 o
   0  -6   7      409.12      460.00     30.97 o
   1  -6   7        4.96        0.00      7.24 o
   2  -6   7      516.90      600.98     30.07 o
   3  -6   7       76.09       87.06     21.98 o
   4  -6   7        0.52        0.00      3.47 o
   5  -6   7       31.10       19.16      7.39 o
   6  -6   7        0.46        0.00      5.21 o
   7  -6   7        0.00        3.73      5.18 o
   8  -6   7       11.20        1.34      7.50 o
 -11  -5   7       12.97        7.92      7.23 o
 -10  -5   7       13.22       10.15      6.88 o
  -9  -5   7       15.61        7.13      6.55 o
  -8  -5   7        5.18        8.86      6.13 o
  -7  -5   7       18.91       22.24      6.62 o
  -6  -5   7      121.86      148.35     17.45 o
  -5  -5   7       19.63       12.10      5.10 o
  -4  -5   7       16.07       20.26      5.53 o
  -3  -5   7        6.77       11.99      4.77 o
  -2  -5   7      207.28      197.78     23.81 o
  -1  -5   7        0.50        6.45      4.80 o
   0  -5   7      680.19      706.08     64.37 o
   1  -5   7      129.75      138.54     34.57 o
   2  -5   7       40.45       39.42     12.33 o
   3  -5   7      207.83      220.71     21.82 o
   4  -5   7       40.37       34.47      7.55 o
   5  -5   7        4.02        2.92      4.82 o
   6  -5   7        0.68        0.00      6.09 o
   7  -5   7       30.06       25.17      7.35 o
   8  -5   7        3.42        3.22      5.38 o
   9  -5   7        6.09        0.00      7.40 o
 -11  -4   7       25.12       41.36     25.24 o
 -10  -4   7        4.11        9.15      6.28 o
  -9  -4   7       11.50       13.50      6.32 o
  -8  -4   7        7.85        4.55      5.35 o
  -7  -4   7        7.82       16.50     11.86 o
  -6  -4   7        1.57        0.00      3.33 o
  -5  -4   7       63.88       71.69     15.22 o
  -4  -4   7       46.55       31.11      6.18 o
  -3  -4   7        3.84        0.75      3.24 o
  -2  -4   7      185.93      174.81     16.25 o
  -1  -4   7      583.95      649.59     69.50 o
   0  -4   7        4.92        2.96      6.17 o
   1  -4   7       55.84       72.31      8.12 o
   2  -4   7       18.25       12.73      7.00 o
   3  -4   7       81.84       72.10     14.39 o
   4  -4   7      231.43      228.62     18.41 o
   5  -4   7        0.34        0.00      4.27 o
   6  -4   7        4.89        5.61      5.12 o
   7  -4   7        1.64        2.52      6.66 o
   8  -4   7        8.31        4.46      5.45 o
   9  -4   7        0.06        0.00      5.43 o
 -11  -3   7        5.00        0.49     11.39 o
 -10  -3   7        6.59       14.48      8.94 o
  -9  -3   7        2.66        0.00      4.90 o
  -8  -3   7        5.10        4.54      4.65 o
  -7  -3   7        0.04        5.16      4.53 o
  -6  -3   7       65.39       60.38     12.41 o
  -5  -3   7      144.04      154.24     13.23 o
  -4  -3   7       94.48       94.51      9.91 o
  -3  -3   7      142.20      142.99     15.28 o
  -2  -3   7      147.10      120.48      7.27 o
  -1  -3   7      442.29      438.51     19.95 o
   0  -3   7        2.00        0.00      2.31 o
   1  -3   7       16.03       13.58      3.39 o
   2  -3   7      294.52      284.40     21.43 o
   3  -3   7       22.66       27.37      4.88 o
   4  -3   7      149.24      175.99     22.34 o
   5  -3   7       20.85       23.72     18.45 o
   6  -3   7        6.41        6.65      7.42 o
   7  -3   7        3.05       10.53      9.73 o
   8  -3   7       14.64       12.51      9.60 o
   9  -3   7       20.95        9.90      6.95 o
  10  -3   7        0.08        3.18      5.78 o
 -11  -2   7       37.78       24.61     15.45 o
 -10  -2   7        6.72        7.09      8.06 o
  -9  -2   7        0.03        1.17      6.80 o
  -8  -2   7       11.82       10.67      4.94 o
  -7  -2   7       17.26       13.49      4.88 o
  -6  -2   7        1.90        2.02      3.29 o
  -5  -2   7      223.64      229.05     20.47 o
  -4  -2   7       15.11        9.58      3.22 o
  -3  -2   7        0.16        0.97      2.13 o
  -2  -2   7       93.64      106.38      9.16 o
  -1  -2   7     1325.23     1403.58     45.39 o
   0  -2   7      150.11      163.12      8.98 o
   1  -2   7       37.93       40.01      7.89 o
   2  -2   7      236.15      242.49     10.96 o
   3  -2   7      117.66      126.03     14.45 o
   4  -2   7       46.53       38.43      6.25 o
   5  -2   7        2.16        0.00      2.94 o
   6  -2   7       17.08       16.17      5.93 o
   7  -2   7        2.68        3.30      4.67 o
   8  -2   7       11.71       23.12      7.54 o
   9  -2   7        6.52        0.39      7.25 o
  10  -2   7       10.13        8.71      6.92 o
 -11  -1   7       34.86       24.86     32.18 o
 -10  -1   7        4.99        8.04      8.96 o
  -9  -1   7       17.92       11.45      9.46 o
  -8  -1   7       25.99       13.56     10.05 o
  -7  -1   7      244.37      232.46     20.65 o
  -6  -1   7       79.31       85.34      7.75 o
  -5  -1   7       21.32       15.09      3.83 o
  -4  -1   7       16.78       19.26      3.48 o
  -3  -1   7       45.41       38.49      5.95 o
  -2  -1   7       38.35       34.30      4.20 o
  -1  -1   7        3.88        2.43      1.69 o
   0  -1   7        7.94        8.46      2.68 o
   1  -1   7       13.40        7.37      2.22 o
   2  -1   7       71.35       85.56      7.05 o
   3  -1   7       96.75      107.42      9.57 o
   4  -1   7        3.61        4.21      2.41 o
   5  -1   7       28.09       10.90      8.97 o
   6  -1   7       28.08       29.18      5.36 o
   7  -1   7       35.84       19.35     11.70 o
   8  -1   7       43.42       66.49     11.02 o
   9  -1   7       38.64       28.66      8.70 o
  10  -1   7       10.67       12.35      9.10 o
  11  -1   7       10.89        6.06      7.86 o
 -11   0   7        0.09        4.00     14.03 o
 -10   0   7       21.51       21.00     17.97 o
  -9   0   7        2.05       16.29     16.85 o
  -8   0   7        2.95        6.56     10.02 o
  -7   0   7      118.55      132.10     11.03 o
  -6   0   7        3.09        5.05      3.40 o
  -5   0   7      217.95      239.47     14.55 o
  -4   0   7      149.51      153.17      8.47 o
  -3   0   7        6.67        5.00      3.46 o
  -2   0   7      478.79      465.55     16.05 o
  -1   0   7      128.73      135.50      7.17 o
   0   0   7     1504.10     1586.00     60.03 o
   1   0   7     1049.06     1147.61     37.57 o
   2   0   7       23.67       29.41      4.50 o
   3   0   7        6.92        3.20      1.99 o
   4   0   7        2.24        1.67      2.68 o
   5   0   7      156.31      145.81      9.89 o
   6   0   7       51.70       57.97     12.63 o
   7   0   7      140.24      134.61     15.19 o
   8   0   7      149.27      201.82     32.03 o
   9   0   7       12.31       15.26      6.58 o
  10   0   7        7.24       26.40     13.41 o
  11   0   7        0.67        3.84      9.18 o
 -11   1   7        1.43        0.00     14.00 o
 -10   1   7       79.45      106.09     30.16 o
  -9   1   7       18.10       22.07      8.44 o
  -8   1   7       16.11       17.71      7.45 o
  -7   1   7       18.59       22.59      8.09 o
  -6   1   7       18.06       13.53      4.20 o
  -5   1   7        0.60        0.47      2.89 o
  -4   1   7       42.55       39.93      5.46 o
  -3   1   7       20.61       17.67      2.80 o
  -2   1   7        4.72        2.27      2.01 o
  -1   1   7      690.19      661.69     27.24 o
   0   1   7       79.48       78.40      5.01 o
   1   1   7       84.30       75.80      4.84 o
   2   1   7      106.31      120.61      6.18 o
   3   1   7      309.13      304.40     13.48 o
   4   1   7        4.33        8.41      2.88 o
   5   1   7      104.69      113.70     12.68 o
   6   1   7      219.49      205.29     17.23 o
   7   1   7       90.08       90.02     12.18 o
   8   1   7      129.14      114.45     14.08 o
   9   1   7        4.83       11.55      9.66 o
  10   1   7        0.01        0.67      6.14 o
  11   1   7        1.72        0.00      7.73 o
 -11   2   7        3.61       14.98      8.14 o
 -10   2   7        0.06        1.93      5.99 o
  -9   2   7       24.45       31.44     11.91 o
  -8   2   7       60.77       55.80     11.47 o
  -7   2   7       24.07       31.79      8.83 o
  -6   2   7       21.74       17.42      7.14 o
  -5   2   7       10.52       14.18      6.92 o
  -4   2   7       19.44       20.18      3.58 o
  -3   2   7      198.49      193.82      8.70 o
  -2   2   7       39.67       50.03      5.57 o
  -1   2   7      758.73      813.38     27.39 o
   0   2   7      344.47      374.52     13.86 o
   1   2   7      170.85      177.03      7.69 o
   2   2   7      520.10      581.68     19.90 o
   3   2   7       23.24       27.33      5.38 o
   4   2   7      534.77      546.46     23.02 o
   5   2   7        1.81        5.85      4.20 o
   6   2   7      492.89      483.96     29.46 o
   7   2   7        6.37        6.24      4.75 o
   8   2   7       14.95       15.02     13.83 o
   9   2   7      156.97      199.27     45.93 o
  10   2   7       49.69       53.87     22.23 o
  11   2   7       23.06       56.47     12.48 o
  12   2   7        2.49       16.41     12.21 o
 -11   3   7        0.78        7.87      8.79 o
 -10   3   7       17.01        5.52      7.34 o
  -9   3   7        3.19        5.10      7.08 o
  -8   3   7       30.36       30.27     16.98 o
  -7   3   7       12.23       10.55      6.85 o
  -6   3   7       43.20       27.90     13.61 o
  -5   3   7       36.27       45.94     18.48 o
  -4   3   7       43.14       43.14      4.82 o
  -3   3   7      590.69      624.32     20.86 o
  -2   3   7       20.68       11.39      4.30 o
  -1   3   7      370.84      323.10     12.45 o
   0   3   7      186.63      179.47      7.91 o
   1   3   7      160.85      174.23      7.48 o
   2   3   7      112.47      143.33      6.99 o
   3   3   7        0.79        2.32      3.13 o
   4   3   7      161.62      147.56     13.15 o
   5   3   7       49.93       45.12      7.96 o
   6   3   7     1195.72     1282.23     94.66 o
   7   3   7      261.52      241.71     34.31 o
   8   3   7        0.61        3.46      5.53 o
   9   3   7      127.38      135.44     16.39 o
  10   3   7        7.41        7.38      7.22 o
  11   3   7        0.47        0.00      6.51 o
  12   3   7        2.68        0.00      7.25 o
 -11   4   7        5.46        8.93      9.29 o
 -10   4   7        0.00        4.96      8.13 o
  -9   4   7       11.04       15.64      8.31 o
  -8   4   7       77.76       46.68     11.49 o
  -7   4   7        1.89        0.00      5.53 o
  -6   4   7       52.86       62.95     11.37 o
  -5   4   7      130.06      124.94     14.72 o
  -4   4   7      158.08      191.86     12.89 o
  -3   4   7      582.87      568.83     19.33 o
  -2   4   7        2.00        3.48      1.97 o
  -1   4   7     1790.11     1858.95     54.65 o
   0   4   7      773.09      781.35     31.08 o
   1   4   7      296.16      295.54     11.08 o
   2   4   7      295.79      315.39     30.87 o
   3   4   7       16.93       26.43      5.58 o
   4   4   7       72.07       84.57     10.19 o
   5   4   7        8.48        7.30      4.52 o
   6   4   7       11.85       14.59      5.91 o
   7   4   7      697.10      743.04     42.06 o
   8   4   7      106.57       75.51     15.88 o
   9   4   7      123.85      144.32     19.24 o
  10   4   7        8.22        0.00      6.25 o
  11   4   7        5.50        2.16      6.48 o
  12   4   7        0.86        0.00      6.41 o
 -10   5   7       23.97       21.04     10.01 o
  -9   5   7        5.77        0.00      5.88 o
  -8   5   7       10.53       15.07      9.81 o
  -7   5   7        4.40        0.00      5.78 o
  -6   5   7       49.46       67.56     11.70 o
  -5   5   7       22.73       11.97      9.94 o
  -4   5   7        3.09        2.77      5.30 o
  -3   5   7       27.51       12.96      8.72 o
  -2   5   7        2.23        1.24      2.17 o
  -1   5   7      198.64      190.18      9.70 o
   0   5   7     1102.70     1068.56     37.75 o
   1   5   7      144.68      151.41     12.69 o
   2   5   7      149.37      162.19     13.53 o
   3   5   7        6.53        9.29      4.15 o
   4   5   7      149.45      143.32     13.54 o
   5   5   7      153.29      142.70     13.83 o
   6   5   7      397.98      387.54     25.12 o
   7   5   7      291.62      287.80     25.13 o
   8   5   7        1.37        0.81      5.53 o
   9   5   7        9.41        0.00      5.84 o
  10   5   7       54.65       61.72     34.72 o
  11   5   7        2.47        0.00      5.64 o
  12   5   7        0.42        0.00      6.71 o
 -10   6   7       25.36       42.53     13.17 o
  -9   6   7       14.74        3.28      7.36 o
  -8   6   7       12.39       16.26     12.68 o
  -7   6   7        3.65        1.94      6.23 o
  -6   6   7        4.78        0.00      5.88 o
  -5   6   7       71.59       57.36     14.88 o
  -4   6   7       28.00       25.09      8.22 o
  -3   6   7        0.05        0.76      4.96 o
  -2   6   7       18.29        8.71      6.22 o
  -1   6   7       79.00       77.78      6.09 o
   0   6   7      579.07      570.76     26.97 o
   1   6   7     1140.39     1128.27     48.99 o
   2   6   7       16.52       11.91      4.50 o
   3   6   7       13.36       13.09      4.86 o
   4   6   7        2.51        5.87      4.41 o
   5   6   7      238.38      269.73     20.04 o
   6   6   7        2.88        0.09      4.08 o
   7   6   7      107.80       90.93     12.25 o
   8   6   7      312.45      344.56     25.79 o
   9   6   7        0.01        0.00      5.66 o
  10   6   7       34.51       39.75     10.42 o
  11   6   7        0.06        1.03      6.86 o
  12   6   7        1.19        0.00     12.96 o
  -9   7   7       22.72       21.94     10.81 o
  -8   7   7        3.62        0.00      8.12 o
  -7   7   7        5.76        3.40      6.33 o
  -6   7   7       11.16       15.60     14.87 o
  -5   7   7        5.14        2.21      6.72 o
  -4   7   7        0.00        0.00      5.41 o
  -3   7   7       39.71       43.37      9.63 o
  -2   7   7      117.11      153.59     20.89 o
  -1   7   7      116.41      134.55     14.66 o
   0   7   7      155.06      142.65     15.15 o
   1   7   7       19.13       15.69      4.07 o
   2   7   7      440.54      435.31     22.27 o
   3   7   7       16.38       11.49      4.93 o
   4   7   7       37.88       32.47      6.76 o
   5   7   7        1.45        5.60      4.16 o
   6   7   7       17.27       10.41     12.79 o
   7   7   7      185.80      183.15     17.28 o
   8   7   7       12.76        4.60      6.92 o
   9   7   7       23.92       12.55     11.49 o
  10   7   7       13.55        8.62      7.04 o
  11   7   7        0.80        2.97     11.56 o
  -8   8   7        0.13        4.13      7.96 o
  -7   8   7        7.79        0.00     17.92 o
  -6   8   7       26.79        9.48     12.50 o
  -5   8   7        4.72        5.43      6.28 o
  -4   8   7       34.43       29.13      9.53 o
  -3   8   7        0.30        0.00     13.97 o
  -2   8   7        1.54        0.00      4.72 o
  -1   8   7       76.92      100.12     13.58 o
   0   8   7      305.54      320.38     18.15 o
   1   8   7        3.74        2.74      3.57 o
   2   8   7        0.00        5.94      5.21 o
   3   8   7       37.40       27.69      9.21 o
   4   8   7        8.49        8.28     10.39 o
   5   8   7       65.65       70.61     14.84 o
   6   8   7        2.65        0.16      6.91 o
   7   8   7       19.06        3.83      6.73 o
   8   8   7      240.36      280.64     23.46 o
   9   8   7        2.28       19.37     12.32 o
  10   8   7        9.64       12.88     11.65 o
  11   8   7        4.79        7.33     12.91 o
  -8   9   7        1.16        1.61      8.55 o
  -7   9   7        5.14        0.00      6.21 o
  -6   9   7        0.00        0.00      6.11 o
  -5   9   7        3.42        5.93      7.31 o
  -4   9   7        0.63        0.00      4.72 o
  -3   9   7       14.87       11.46      8.00 o
  -2   9   7      181.63      201.77     20.27 o
  -1   9   7       29.75       14.23      7.57 o
   0   9   7       91.01       83.66     12.83 o
   1   9   7      230.78      232.49     15.50 o
   2   9   7        2.73        8.15      4.32 o
   3   9   7       28.97       34.29      6.49 o
   4   9   7        2.23        6.50      4.93 o
   5   9   7        0.51        0.00      4.34 o
   6   9   7       14.24       18.17      8.61 o
   7   9   7       88.11      112.49     14.49 o
   8   9   7        0.06        0.00      8.73 o
   9   9   7      116.98      148.19     26.27 o
  10   9   7        7.01        0.00     11.11 o
  11   9   7       14.38        9.73      8.80 o
  -7  10   7       23.70       17.50     12.05 o
  -6  10   7        0.92        3.49      7.34 o
  -5  10   7        1.00        3.95      6.53 o
  -4  10   7       16.26        7.96      7.47 o
  -3  10   7        0.62        0.00      5.24 o
  -2  10   7       62.76       55.28     29.68 o
  -1  10   7       41.79       48.54     11.84 o
   0  10   7       14.96       12.85     12.77 o
   1  10   7        2.38        4.62      6.04 o
   2  10   7        6.40        7.34      3.98 o
   3  10   7       32.46       45.02      9.77 o
   4  10   7       12.45       16.44      5.84 o
   5  10   7       83.88       69.41     10.95 o
   6  10   7        8.54        0.00      8.54 o
   7  10   7       83.30       54.49     15.18 o
   8  10   7       21.52       17.22      8.43 o
   9  10   7        0.03        0.00      7.65 o
  10  10   7        2.06        2.60      8.01 o
  -6  11   7        0.25        7.05      8.23 o
  -5  11   7        7.99       16.91      9.38 o
  -4  11   7        1.31        4.76      7.59 o
  -3  11   7       20.82       22.63     10.06 o
  -2  11   7        1.08        6.63      6.25 o
  -1  11   7       40.06       47.90     11.44 o
   0  11   7        0.41        0.00      6.74 o
   1  11   7       99.22      186.72     33.53 o
   2  11   7        1.50        0.00      4.28 o
   3  11   7        0.01        0.00      3.46 o
   4  11   7        2.01        0.00      4.55 o
   5  11   7        2.16        5.32      7.11 o
   6  11   7       10.82        5.39      7.87 o
   7  11   7        1.40        3.29      9.00 o
   8  11   7        0.48        0.00      6.64 o
   9  11   7       43.92       47.30     12.11 o
  10  11   7       79.30       57.28     13.52 o
  -4  12   7        2.00        6.66      7.03 o
  -3  12   7        9.72        9.08      8.74 o
  -2  12   7        1.85        2.79      7.07 o
  -1  12   7        4.89        6.21     10.22 o
   0  12   7       78.13       87.25     14.96 o
   1  12   7       22.54       14.07      8.90 o
   2  12   7       24.31       20.26      9.14 o
   3  12   7       73.32       59.45     10.84 o
   4  12   7        9.18       10.20     14.67 o
   5  12   7       23.17       22.15     11.69 o
   6  12   7       12.01       22.27      8.59 o
   7  12   7        3.21        0.00      7.78 o
   8  12   7        0.76        0.00      7.76 o
   9  12   7        3.64        8.03      8.97 o
  -3  13   7        0.65        0.00      8.00 o
  -2  13   7        0.20        4.74      7.34 o
  -1  13   7        5.13        3.72      7.22 o
   0  13   7        0.03        1.81      7.09 o
   1  13   7       23.43       16.29      8.97 o
   2  13   7        1.49        6.89     14.22 o
   3  13   7        0.10        3.56     14.00 o
   4  13   7        4.21        0.00      9.85 o
   5  13   7       11.16       16.35      8.85 o
   6  13   7       28.45       21.86     16.25 o
   7  13   7        0.64        0.00      7.90 o
   0  14   7       23.81       13.16     17.02 o
   1  14   7       13.26        0.00     14.00 o
   2  14   7        8.00        3.98     14.67 o
   3  14   7        0.91        0.00     12.77 o
   5  14   7       11.81       19.29     13.83 o
  -5 -10   8        2.95        0.00      7.53 o
  -4 -10   8        2.83        3.46      8.54 o
  -3 -10   8        0.09        6.99      8.34 o
  -2 -10   8        1.57        0.00      7.19 o
  -1 -10   8        1.28        0.00      6.93 o
   0 -10   8        3.42        0.00      8.50 o
   1 -10   8        0.45        0.00     11.42 o
  -7  -9   8        6.90        7.36      8.23 o
  -6  -9   8        2.91        9.96      8.26 o
  -5  -9   8        0.12        4.50     10.92 o
  -4  -9   8        7.27        6.80      7.43 o
  -3  -9   8       26.04        6.58      8.13 o
  -2  -9   8        0.79        5.27      7.25 o
  -1  -9   8        2.39        4.10      7.63 o
   0  -9   8       40.67       46.90     12.64 o
   1  -9   8        1.46        1.29     11.17 o
   2  -9   8        2.39        0.00     11.45 o
  -8  -8   8       10.21       12.46      7.11 o
  -7  -8   8        0.82        7.08      5.58 o
  -6  -8   8        1.41        1.50      6.29 o
  -5  -8   8       18.06       11.99      6.85 o
  -4  -8   8       10.22        7.17      7.08 o
  -3  -8   8        0.65        9.28      9.29 o
  -2  -8   8        0.96       12.85      8.47 o
  -1  -8   8        3.51        0.00      6.89 o
   0  -8   8        0.17        3.59      7.62 o
   1  -8   8        1.80        4.90     10.16 o
   2  -8   8        2.42        6.13     11.03 o
   3  -8   8        8.58       11.39     12.35 o
  -9  -7   8        9.76       15.61      7.66 o
  -8  -7   8        5.80        7.95      6.10 o
  -7  -7   8        8.23        6.82      6.13 o
  -6  -7   8        1.66        3.56      5.02 o
  -5  -7   8       12.34        3.11     10.85 o
  -4  -7   8        2.53        1.80      6.98 o
  -3  -7   8      108.53      135.48     34.19 o
  -2  -7   8       39.31       84.42     27.28 o
  -1  -7   8        3.18       14.32      8.05 o
   0  -7   8        1.14        2.38      7.05 o
   1  -7   8       61.85       37.30     13.36 o
   2  -7   8        0.79        2.88     10.05 o
   3  -7   8       92.63       74.20     18.09 o
   4  -7   8       42.46       46.90     11.26 o
   5  -7   8        2.14        8.69      5.68 o
   6  -7   8        8.98        0.00      5.01 o
 -10  -6   8        1.05        0.75      6.78 o
  -9  -6   8       11.15       10.20      6.92 o
  -8  -6   8        1.52        0.00      5.03 o
  -7  -6   8       72.31       61.18     17.46 o
  -6  -6   8       25.10       23.75      7.16 o
  -5  -6   8        0.01        0.00      4.64 o
  -4  -6   8       57.33       50.28     19.07 o
  -3  -6   8        6.34        4.72      6.16 o
  -2  -6   8      154.80      176.00     18.31 o
  -1  -6   8       56.61       48.30     12.73 o
   0  -6   8       11.62        6.19      6.26 o
   1  -6   8      279.64      348.52     34.88 o
   2  -6   8      167.62      155.36     22.32 o
   3  -6   8       21.63       23.57      7.76 o
   4  -6   8       51.12       68.32     11.74 o
   5  -6   8       52.94       52.79      8.35 o
   6  -6   8        2.94        0.99      5.61 o
   7  -6   8       12.41        8.42      6.80 o
 -10  -5   8        0.41        5.48      6.96 o
  -9  -5   8       16.83       17.61      7.37 o
  -8  -5   8       23.93       22.92      7.97 o
  -7  -5   8      166.35      161.62     15.68 o
  -6  -5   8        0.02        2.12      5.11 o
  -5  -5   8        5.62        1.91      5.11 o
  -4  -5   8        2.49        2.03      4.02 o
  -3  -5   8      127.92      133.36     14.72 o
  -2  -5   8       72.34      117.63     54.87 o
  -1  -5   8      156.67      235.69     25.71 o
   0  -5   8       20.42       11.97      6.19 o
   1  -5   8      524.80      530.02     31.36 o
   2  -5   8        8.46        6.00      5.11 o
   3  -5   8      156.24      158.76     20.77 o
   4  -5   8       10.30        5.14      7.19 o
   5  -5   8        0.29        0.81      4.90 o
   6  -5   8       34.32       42.47     13.21 o
   7  -5   8        4.73        4.17      5.43 o
   8  -5   8        0.00        2.27      6.18 o
 -11  -4   8       17.32       31.63     16.52 o
 -10  -4   8        0.31        5.29      6.23 o
  -9  -4   8       21.26       20.11      7.52 o
  -8  -4   8       16.19       23.00      9.73 o
  -7  -4   8      279.16      344.63     69.15 o
  -6  -4   8      125.59      142.33     18.85 o
  -5  -4   8        0.00        0.00      3.37 o
  -4  -4   8       77.22       69.32     17.98 o
  -3  -4   8      419.22      438.06     29.33 o
  -2  -4   8       33.11       27.13      7.31 o
  -1  -4   8      209.75      189.98     17.25 o
   0  -4   8      764.87      756.05     41.11 o
   1  -4   8       48.38       52.22      8.81 o
   2  -4   8      110.49      121.34     13.21 o
   3  -4   8      147.21      141.72     14.64 o
   4  -4   8       18.63        2.66      4.47 o
   5  -4   8        9.86        6.46      5.33 o
   6  -4   8        2.82        6.99      7.50 o
   7  -4   8        0.02        0.00      6.61 o
   8  -4   8        0.53        0.81      6.41 o
   9  -4   8        0.01        0.12      5.39 o
 -11  -3   8        4.57       12.27      8.98 o
 -10  -3   8        0.35        7.77      7.69 o
  -9  -3   8        2.31        0.00      6.07 o
  -8  -3   8       14.41       10.34      8.28 o
  -7  -3   8       80.13      106.71     12.21 o
  -6  -3   8      282.72      302.13     20.51 o
  -5  -3   8       22.30       23.14      6.15 o
  -4  -3   8      191.94      228.19     16.56 o
  -3  -3   8      240.29      284.48     46.82 o
  -2  -3   8       18.27       11.83      4.60 o
  -1  -3   8       15.87        7.38      8.06 o
   0  -3   8       30.17       26.42      6.89 o
   1  -3   8       43.45       32.76      6.89 o
   2  -3   8       36.59       37.04      7.21 o
   3  -3   8        1.28        5.20      4.61 o
   4  -3   8        0.00        1.15      4.63 o
   5  -3   8        3.44        3.09      5.11 o
   6  -3   8        0.11        4.35      5.10 o
   7  -3   8        1.38        3.00      5.65 o
   8  -3   8        0.64       15.23      8.45 o
   9  -3   8        4.49        6.80      8.40 o
 -11  -2   8        1.87       11.59      9.71 o
 -10  -2   8       10.49        5.82      8.41 o
  -9  -2   8        0.62        0.00     12.98 o
  -8  -2   8       23.71       31.41      7.71 o
  -7  -2   8        0.08        2.56      4.11 o
  -6  -2   8      195.30      191.97     15.59 o
  -5  -2   8       85.20       88.86     10.36 o
  -4  -2   8       50.67       45.67      8.55 o
  -3  -2   8      408.26      372.05     28.34 o
  -2  -2   8       73.09       80.99      6.22 o
  -1  -2   8      161.63      185.95     10.90 o
   0  -2   8      144.48      144.55     10.04 o
   1  -2   8       17.03       24.98      4.52 o
   2  -2   8       15.78       17.31      5.71 o
   3  -2   8       71.80       68.56      7.21 o
   4  -2   8      101.63       94.99     14.07 o
   5  -2   8       69.98       81.55     11.59 o
   6  -2   8        0.39        0.00      4.71 o
   7  -2   8       10.27        2.04      5.08 o
   8  -2   8        0.12        9.69      6.98 o
   9  -2   8        5.02        5.88      8.31 o
  10  -2   8        7.71       15.12      9.10 o
 -11  -1   8       30.75       32.00     11.78 o
 -10  -1   8       14.08       20.62      9.76 o
  -9  -1   8        0.01        0.00      6.23 o
  -8  -1   8        0.78        3.98      7.98 o
  -7  -1   8        7.92        7.92      4.55 o
  -6  -1   8      323.64      347.76     24.31 o
  -5  -1   8      153.35      169.45     11.13 o
  -4  -1   8       17.13       21.41      4.21 o
  -3  -1   8        4.32        2.22      2.53 o
  -2  -1   8       70.08       74.50     13.41 o
  -1  -1   8      167.31      179.34     11.82 o
   0  -1   8       36.43       39.29      4.50 o
   1  -1   8        1.36        8.94      2.46 o
   2  -1   8       11.21       14.29      2.87 o
   3  -1   8       84.59       78.47      5.97 o
   4  -1   8      143.01      116.81      9.23 o
   5  -1   8      326.08      304.92     26.83 o
   6  -1   8       26.13       19.74      6.81 o
   7  -1   8        2.64        0.00      4.13 o
   8  -1   8        6.77       15.54      7.70 o
   9  -1   8        0.12        6.59      8.26 o
  10  -1   8        7.08        6.61      7.70 o
 -11   0   8        6.92       26.99     11.19 o
 -10   0   8        0.67        2.81      7.42 o
  -9   0   8        5.12       19.11      9.77 o
  -8   0   8       26.76       23.24     16.55 o
  -7   0   8        8.25        7.25      6.04 o
  -6   0   8      163.15      175.81     21.75 o
  -5   0   8       74.28       93.66      9.47 o
  -4   0   8        9.93        9.64      3.61 o
  -3   0   8       69.54       77.02      6.00 o
  -2   0   8       39.15       38.40      4.32 o
  -1   0   8      268.05      267.83     10.41 o
   0   0   8        3.37        1.34      1.89 o
   1   0   8       41.66       39.19      9.26 o
   2   0   8      189.87      219.45     13.53 o
   3   0   8      174.90      177.40     10.86 o
   4   0   8      139.46      125.24     11.93 o
   5   0   8        4.34        1.66      4.19 o
   6   0   8       42.38       35.97      9.63 o
   7   0   8       59.58       53.73      9.90 o
   8   0   8      119.67      130.33     32.65 o
   9   0   8       10.39        6.13      8.90 o
  10   0   8       12.14        9.80      7.24 o
  11   0   8        0.96        0.00      7.59 o
 -11   1   8        2.05        1.29     14.95 o
 -10   1   8        7.47        0.00     12.88 o
  -9   1   8       23.21       21.53     17.33 o
  -8   1   8       24.04       23.43      8.38 o
  -7   1   8       39.25       39.85     17.41 o
  -6   1   8       70.92       51.94     12.80 o
  -5   1   8        1.90        3.66      3.22 o
  -4   1   8        0.27        1.69      2.72 o
  -3   1   8       25.40       32.10      4.40 o
  -2   1   8       23.85       20.99      3.17 o
  -1   1   8      139.50      164.91      9.20 o
   0   1   8       15.10       10.70      2.40 o
   1   1   8      589.19      627.08     21.89 o
   2   1   8      389.76      456.64     16.82 o
   3   1   8      197.16      203.78     11.42 o
   4   1   8       42.92       55.62     14.01 o
   5   1   8      153.72      155.99     17.94 o
   6   1   8        0.55        5.00      4.50 o
   7   1   8      166.05      160.99     16.31 o
   8   1   8      138.78      134.23     15.53 o
   9   1   8      163.23      174.15     18.75 o
  10   1   8       26.80       27.26      9.56 o
  11   1   8        6.33        0.00      9.88 o
 -11   2   8       12.89       20.46     18.93 o
 -10   2   8        0.01        8.79     11.38 o
  -9   2   8       17.79        0.00      6.73 o
  -8   2   8       17.97        9.68     12.02 o
  -7   2   8       59.77       40.38     10.05 o
  -6   2   8        4.54        0.00      5.96 o
  -5   2   8       23.45       29.05      8.49 o
  -4   2   8      298.61      274.77     19.48 o
  -3   2   8        6.47        3.68      3.17 o
  -2   2   8      105.69      105.84      6.28 o
  -1   2   8      460.91      482.85     16.66 o
   0   2   8      116.18      113.57      6.40 o
   1   2   8        0.78        0.79      1.67 o
   2   2   8      220.26      217.72     11.53 o
   3   2   8      205.88      223.39     11.83 o
   4   2   8      431.56      451.53     27.28 o
   5   2   8      111.49      123.44     14.76 o
   6   2   8     1545.25     1521.05     77.58 o
   7   2   8        4.03        0.00      4.75 o
   8   2   8      135.35      185.87     18.57 o
   9   2   8        8.87        0.10      6.07 o
  10   2   8       23.58       39.80     10.54 o
  11   2   8        5.69        2.30      6.36 o
 -10   3   8        0.39        0.00      8.37 o
  -9   3   8       17.43        9.67      8.26 o
  -8   3   8        2.92        0.00      6.79 o
  -7   3   8       10.29        7.12      6.36 o
  -6   3   8       69.16       66.07     17.54 o
  -5   3   8       49.29       61.90     11.05 o
  -4   3   8       60.14       72.08      9.79 o
  -3   3   8       57.15       65.22      7.84 o
  -2   3   8      216.30      203.18     10.56 o
  -1   3   8      586.84      629.23     20.76 o
   0   3   8      209.66      217.71      9.46 o
   1   3   8       14.60       14.83      3.17 o
   2   3   8        3.10        5.19      2.41 o
   3   3   8      129.69      126.55     16.12 o
   4   3   8      104.84      101.32     11.67 o
   5   3   8      491.85      477.10     29.16 o
   6   3   8       13.04        7.57      9.36 o
   7   3   8      277.93      287.01     79.85 o
   8   3   8       21.09       32.35      9.36 o
   9   3   8      104.69       89.31     22.98 o
  10   3   8        0.03        0.00      6.29 o
  11   3   8        0.15        3.61      7.20 o
 -10   4   8       33.61       12.63      8.79 o
  -9   4   8       22.38        0.29      9.18 o
  -8   4   8        0.90        6.30      6.34 o
  -7   4   8       17.57       16.15      8.74 o
  -6   4   8        1.23        2.71      6.14 o
  -5   4   8       30.12       34.43     15.86 o
  -4   4   8        0.00        2.57      5.22 o
  -3   4   8      197.52      193.22     10.54 o
  -2   4   8      108.25      117.69      6.69 o
  -1   4   8      284.46      277.66     10.73 o
   0   4   8     1068.55     1049.05     34.59 o
   1   4   8        0.10        1.94      2.10 o
   2   4   8        4.30        1.85      3.22 o
   3   4   8        6.01        5.84      3.69 o
   4   4   8       19.88        9.00      6.54 o
   5   4   8      607.21      543.67     32.55 o
   6   4   8        7.03        0.00      6.66 o
   7   4   8        1.70        4.60      5.45 o
   8   4   8       13.65       10.53      7.28 o
   9   4   8        0.12        4.84      6.46 o
  10   4   8       30.24       24.96      9.03 o
  11   4   8        4.16        0.00      7.19 o
 -10   5   8       57.33       37.13     30.99 o
  -9   5   8       16.32        0.00      6.11 o
  -8   5   8        5.10        9.10      7.16 o
  -7   5   8        0.06        0.00      5.63 o
  -6   5   8       81.35       81.63     29.63 o
  -5   5   8        0.07        2.71      5.68 o
  -4   5   8       21.82       31.17      8.93 o
  -3   5   8       80.00       73.87      8.29 o
  -2   5   8      266.57      278.82     11.25 o
  -1   5   8      433.53      414.17     17.15 o
   0   5   8      356.83      345.27     18.28 o
   1   5   8        8.00        9.44      5.85 o
   2   5   8      139.09      130.58     12.51 o
   3   5   8       39.29       37.40      7.18 o
   4   5   8       39.72       37.45     15.30 o
   5   5   8      429.81      426.56     27.06 o
   6   5   8      391.07      423.59     27.33 o
   7   5   8        2.32        5.46      5.61 o
   8   5   8      762.79      777.25     45.53 o
   9   5   8        0.32        0.00      5.67 o
  10   5   8        5.01        6.91      7.35 o
  11   5   8        0.84        0.00      6.40 o
  -9   6   8       16.84       19.30      9.84 o
  -8   6   8        3.99        9.07     12.49 o
  -7   6   8       22.63        3.25      6.71 o
  -6   6   8       12.96       13.07      7.48 o
  -5   6   8        4.75        9.40      6.50 o
  -4   6   8        1.14        0.00      5.39 o
  -3   6   8      122.12      112.75     14.20 o
  -2   6   8      353.22      330.97     25.15 o
  -1   6   8       19.06       21.67      4.61 o
   0   6   8       19.29       14.52      5.81 o
   1   6   8       55.76       51.94      8.07 o
   2   6   8      161.31      157.40     14.33 o
   3   6   8      224.34      233.18     18.12 o
   4   6   8       98.08       68.05     20.96 o
   5   6   8      343.99      330.43     51.62 o
   6   6   8       93.53       97.15     12.67 o
   7   6   8       70.81       90.91     15.47 o
   8   6   8       70.30       77.49     12.89 o
   9   6   8       21.01       17.85      7.60 o
  10   6   8       17.66       13.81     19.63 o
  11   6   8        3.15        0.00      7.88 o
  -9   7   8        6.44        0.00     13.51 o
  -8   7   8        4.98        0.00      7.91 o
  -7   7   8        4.68        2.31      6.62 o
  -6   7   8        1.09        0.00      6.35 o
  -5   7   8        0.42        3.21      6.43 o
  -4   7   8        6.29        1.85      7.45 o
  -3   7   8      108.69       93.31     13.84 o
  -2   7   8        4.44        1.57      5.64 o
  -1   7   8       75.75       56.13     10.45 o
   0   7   8      144.80      125.21     11.03 o
   1   7   8       78.55       76.56      8.45 o
   2   7   8       29.46       37.92      7.37 o
   3   7   8       57.00       71.99     10.10 o
   4   7   8        0.21        1.18      5.59 o
   5   7   8        4.24        0.00      4.16 o
   6   7   8       30.51       38.82     21.63 o
   7   7   8       19.06       13.86     15.79 o
   8   7   8      104.53      101.15     14.95 o
   9   7   8      132.01       88.14     13.89 o
  10   7   8       26.06       30.69      9.89 o
  11   7   8       15.81        1.14     13.51 o
  -8   8   8        0.08        3.99      7.86 o
  -7   8   8        2.92        0.00      6.27 o
  -6   8   8        4.23        3.45      7.80 o
  -5   8   8        5.48        0.00      5.35 o
  -4   8   8       25.91       15.28     22.34 o
  -3   8   8        8.50        9.50      7.08 o
  -2   8   8      125.70      113.65     15.02 o
  -1   8   8       15.49       16.83      7.20 o
   0   8   8      129.66      151.42     20.16 o
   1   8   8      244.56      238.93     15.65 o
   2   8   8        7.96        1.71      6.15 o
   3   8   8       18.77       31.53      7.16 o
   4   8   8      123.43      136.92     14.38 o
   5   8   8       40.78       48.70      9.24 o
   6   8   8       20.16       12.69     11.87 o
   7   8   8       88.41       96.47     28.30 o
   8   8   8        3.36        1.58      7.20 o
   9   8   8       54.01       46.07     10.78 o
  10   8   8       13.56        0.00     11.11 o
  11   8   8       21.63       24.33     15.45 o
  -7   9   8        0.20        0.00      7.25 o
  -6   9   8        0.04        0.00      7.16 o
  -5   9   8        0.65        0.00      6.89 o
  -4   9   8        9.21        5.28     10.46 o
  -3   9   8        4.40        1.10      5.54 o
  -2   9   8       72.74       64.49     18.80 o
  -1   9   8        0.08        0.00      6.27 o
   0   9   8      149.04      143.45     16.72 o
   1   9   8       16.98       21.54      6.01 o
   2   9   8        5.82        4.22      9.98 o
   3   9   8        2.19        8.06      5.35 o
   4   9   8       57.27       92.63     12.23 o
   5   9   8      156.30      171.58     17.17 o
   6   9   8       41.66       38.78     10.01 o
   7   9   8       10.76       10.27      7.28 o
   8   9   8        5.83        2.34      7.16 o
   9   9   8       98.71      100.39     21.70 o
  10   9   8        2.93       10.19     12.40 o
  -6  10   8        3.00        9.80      8.23 o
  -5  10   8        2.06        5.24      6.36 o
  -4  10   8       21.75       26.97     10.19 o
  -3  10   8        2.96        0.00      8.92 o
  -2  10   8        0.10        0.00      4.98 o
  -1  10   8      333.99      356.02     28.82 o
   0  10   8      112.10      120.66     16.01 o
   1  10   8        4.17        2.01      6.69 o
   2  10   8       71.08       65.50     10.34 o
   3  10   8        4.08        0.58      5.39 o
   4  10   8        4.30        2.18      5.29 o
   5  10   8        1.29        8.12      8.55 o
   6  10   8        0.17        0.00      6.17 o
   7  10   8        7.90        8.29     10.25 o
   8  10   8       14.81        8.93     10.69 o
   9  10   8       29.95       43.00     15.73 o
  10  10   8        0.97        0.55      8.13 o
  -5  11   8        1.38       14.29      8.82 o
  -4  11   8        5.41        0.00      6.74 o
  -3  11   8        1.16        1.05      5.69 o
  -2  11   8       35.24       49.81     11.91 o
  -1  11   8       71.12       84.31     14.45 o
   0  11   8       10.76       10.69      7.76 o
   1  11   8       61.77       68.11     13.34 o
   2  11   8        0.79        0.00      8.34 o
   3  11   8        0.28        1.00      6.21 o
   4  11   8        9.88        2.43      4.71 o
   5  11   8       13.06        4.31      6.32 o
   6  11   8        3.42        0.05      6.97 o
   7  11   8       10.17        0.00      6.64 o
   8  11   8        0.80        0.00      7.92 o
   9  11   8        4.79        0.00      8.43 o
  -4  12   8        9.49        0.00      7.41 o
  -3  12   8        6.19        5.18     12.51 o
  -2  12   8        5.42        0.00      7.87 o
  -1  12   8       26.21       18.84     11.34 o
   0  12   8        5.01        6.35      8.09 o
   1  12   8      111.91      108.34     16.40 o
   2  12   8       10.50        0.00      6.47 o
   3  12   8        6.54        9.35      9.66 o
   4  12   8        0.08        0.00      6.77 o
   5  12   8       19.34       21.02     14.05 o
   6  12   8        4.23        4.05      8.11 o
   7  12   8        2.64        0.00      7.89 o
   8  12   8       13.20       11.89      9.27 o
  -2  13   8        3.90        3.82      7.82 o
  -1  13   8        0.70        0.00      6.59 o
   0  13   8        1.61        5.99     16.70 o
   1  13   8        0.02        0.00      6.27 o
   2  13   8       37.78       61.29     12.74 o
   4  13   8       27.09       36.17     14.17 o
   5  13   8        3.83        2.83      8.56 o
   6  13   8        3.15        9.33      9.67 o
   7  13   8        0.54        2.66      9.10 o
   1  14   8       28.94       32.31     18.84 o
   2  14   8       35.01       25.65     18.53 o
  -5  -9   9       19.29       37.92     11.07 o
  -4  -9   9        1.62        3.15      7.95 o
  -3  -9   9        0.02        3.54      7.57 o
  -2  -9   9        2.17        0.00      6.94 o
  -1  -9   9       16.57       32.82     17.40 o
   0  -9   9        0.03        3.95     12.71 o
   1  -9   9        3.18        5.60     13.30 o
  -7  -8   9        2.64        9.42      6.94 o
  -6  -8   9        0.20        0.00      6.89 o
  -5  -8   9        2.55        0.00      6.40 o
  -4  -8   9        0.36        1.09      6.01 o
  -3  -8   9        4.99       16.98      8.54 o
  -2  -8   9        3.43        0.00      6.39 o
  -1  -8   9        0.07        0.00     14.75 o
   0  -8   9        2.08       21.78     12.65 o
   1  -8   9        0.02        6.91     11.70 o
   2  -8   9        1.61       21.30     13.66 o
   3  -8   9        0.15        0.00     10.95 o
  -8  -7   9        3.23        5.77      7.66 o
  -7  -7   9        0.29        5.09      5.35 o
  -6  -7   9        1.21        5.43      5.49 o
  -5  -7   9        0.70        5.12      6.12 o
  -4  -7   9        1.59        0.00      6.70 o
  -3  -7   9       20.18       42.90     31.12 o
  -2  -7   9        6.95        0.00      6.81 o
  -1  -7   9       33.96       37.92     11.15 o
   0  -7   9        9.12        5.07     10.25 o
   1  -7   9        2.97        0.00      8.82 o
   2  -7   9        5.78       18.42     12.07 o
   3  -7   9       30.58       30.60     13.72 o
   4  -7   9        7.36       17.67     13.80 o
   5  -7   9        0.01        0.00      7.08 o
  -9  -6   9        0.22        3.21      6.35 o
  -8  -6   9       11.61       13.07      6.99 o
  -7  -6   9        0.05        0.00      5.18 o
  -6  -6   9        3.64        6.41      5.19 o
  -5  -6   9       12.24       15.47     10.44 o
  -4  -6   9        0.38        0.00      8.79 o
  -3  -6   9       59.41       86.94     18.63 o
  -2  -6   9        3.17        0.00      5.97 o
  -1  -6   9        0.68        5.51      6.69 o
   0  -6   9        0.05        7.47      9.38 o
   1  -6   9       20.83       10.69     10.39 o
   2  -6   9       30.21       14.78     11.48 o
   3  -6   9        0.01        4.26      6.29 o
   4  -6   9        9.20        1.31      6.51 o
   5  -6   9       17.88       24.31      9.46 o
   6  -6   9        0.56        8.18      6.05 o
  -9  -5   9       12.02        7.48      6.27 o
  -8  -5   9       42.79       41.52      8.74 o
  -7  -5   9        0.48        2.10      5.41 o
  -6  -5   9        5.72       19.68      7.22 o
  -5  -5   9       14.63        4.62      6.02 o
  -4  -5   9       16.49       14.35      6.11 o
  -3  -5   9        2.42        0.00      5.29 o
  -2  -5   9       23.62       33.98      9.35 o
  -1  -5   9      832.23      920.53     54.61 o
   0  -5   9       31.20       34.32     12.77 o
   1  -5   9      109.58      109.80     20.53 o
   2  -5   9      199.52      228.54     19.75 o
   3  -5   9       11.11        6.98      9.38 o
   4  -5   9       19.10       22.11      8.54 o
   5  -5   9       42.85       50.26     10.33 o
   6  -5   9        0.63        0.00      5.66 o
   7  -5   9        0.36        3.89      6.66 o
 -10  -4   9        2.74        3.58      6.69 o
  -9  -4   9        0.77        7.66      6.58 o
  -8  -4   9       47.77       69.61     12.51 o
  -7  -4   9      100.33      134.40     14.84 o
  -6  -4   9        9.23        3.28      5.63 o
  -5  -4   9        8.49        9.06      5.79 o
  -4  -4   9       18.82        6.28      4.78 o
  -3  -4   9      201.65      231.98     21.12 o
  -2  -4   9        3.10        0.59      5.74 o
  -1  -4   9        6.14        5.38      6.19 o
   0  -4   9        4.40        0.00      5.04 o
   1  -4   9       28.88       16.85      6.63 o
   2  -4   9      110.40      107.77     13.09 o
   3  -4   9      686.03      785.19     44.67 o
   4  -4   9       23.51       21.09      7.85 o
   5  -4   9        3.33        1.41      6.79 o
   6  -4   9        4.66       13.17      7.75 o
   7  -4   9        1.40        6.47      7.14 o
   8  -4   9        4.96       17.41     10.25 o
 -10  -3   9       21.85       15.99     10.37 o
  -9  -3   9       23.88       47.95     13.46 o
  -8  -3   9       18.22       25.26      7.86 o
  -7  -3   9      131.32      136.89     21.50 o
  -6  -3   9        6.19       10.00      5.58 o
  -5  -3   9       40.95       35.15     10.72 o
  -4  -3   9        0.70        2.21      5.18 o
  -3  -3   9     1400.99     1446.14     80.01 o
  -2  -3   9        5.43        5.89      4.05 o
  -1  -3   9      748.14      723.05     39.75 o
   0  -3   9       10.27        0.00      4.27 o
   1  -3   9        1.19        0.00      3.78 o
   2  -3   9        0.56        1.00      4.06 o
   3  -3   9      208.48      210.96     18.24 o
   4  -3   9       20.77       29.56      7.53 o
   5  -3   9       47.25       57.64     11.18 o
   6  -3   9        6.31        3.65      5.75 o
   7  -3   9       22.29       43.17     25.62 o
   8  -3   9        3.36        7.67      9.10 o
 -10  -2   9        0.58        3.46      8.12 o
  -9  -2   9        2.09        4.35      8.10 o
  -8  -2   9        2.67        2.65      4.96 o
  -7  -2   9       63.33       65.07     10.04 o
  -6  -2   9        1.33        1.97      4.53 o
  -5  -2   9       68.26       47.75     20.97 o
  -4  -2   9        5.34        5.93      6.90 o
  -3  -2   9        5.56        7.20      4.58 o
  -2  -2   9      216.35      195.42     13.54 o
  -1  -2   9      187.00      196.20     13.48 o
   0  -2   9       59.21       53.42      8.48 o
   1  -2   9        0.36        2.90      3.40 o
   2  -2   9        4.40        0.00      6.69 o
   3  -2   9       84.72      106.35     25.23 o
   4  -2   9       56.53       50.36      9.26 o
   5  -2   9      137.57      138.69     15.68 o
   6  -2   9        7.81        3.07      6.97 o
   7  -2   9        9.45       10.19      6.49 o
   8  -2   9        0.71        3.81      6.20 o
   9  -2   9        4.09       13.75     11.00 o
 -10  -1   9       44.42       63.41     15.64 o
  -9  -1   9        2.89        0.00      7.66 o
  -8  -1   9       24.31       62.14     39.29 o
  -7  -1   9       21.02       18.58      5.98 o
  -6  -1   9        0.15        1.17      4.09 o
  -5  -1   9      407.74      480.14     48.28 o
  -4  -1   9       14.35        9.23      3.85 o
  -3  -1   9       42.98       52.52      8.96 o
  -2  -1   9        0.04        4.93      3.04 o
  -1  -1   9       30.38       25.92      4.30 o
   0  -1   9       31.60       32.38      5.20 o
   1  -1   9       24.04       25.81      5.33 o
   2  -1   9       74.44       79.81      7.78 o
   3  -1   9       24.93       30.13      5.23 o
   4  -1   9      165.86      198.69     17.59 o
   5  -1   9      193.04      172.63     16.82 o
   6  -1   9        6.35        9.69      6.30 o
   7  -1   9        1.12        0.00      5.46 o
   8  -1   9        7.13        4.98      7.77 o
   9  -1   9        0.42        8.30     12.88 o
  10  -1   9        0.62        2.18      8.37 o
 -10   0   9        0.35        0.30      8.68 o
  -9   0   9        6.33       13.23      9.62 o
  -8   0   9       25.36        5.05      9.58 o
  -7   0   9       96.26       77.66     16.16 o
  -6   0   9        0.46        3.51      5.17 o
  -5   0   9       16.44        6.17      3.85 o
  -4   0   9       22.76       41.41     11.32 o
  -3   0   9       37.50       55.58      6.30 o
  -2   0   9       16.16       13.00      5.43 o
  -1   0   9       47.55       50.05      5.50 o
   0   0   9        0.63        0.00      2.48 o
   1   0   9       49.41       48.03      5.14 o
   2   0   9        4.87        6.58      3.39 o
   3   0   9       14.33        5.14      4.28 o
   4   0   9       13.94       21.34      5.91 o
   5   0   9      471.54      493.61     30.76 o
   6   0   9      173.06      212.65     29.56 o
   7   0   9        2.97        3.37      6.80 o
   8   0   9       22.40       21.22      8.23 o
   9   0   9        2.97        0.18      6.29 o
  10   0   9        0.02        0.59      6.47 o
 -10   1   9        8.99        2.58     13.61 o
  -9   1   9       17.09       14.08     17.72 o
  -8   1   9        0.30        0.00     14.47 o
  -7   1   9       97.18       95.47     15.11 o
  -6   1   9       28.54       34.35      8.78 o
  -5   1   9      161.47      163.45     15.74 o
  -4   1   9      129.97      168.63     16.48 o
  -3   1   9       27.92       35.72      4.66 o
  -2   1   9       77.37       90.99      6.71 o
  -1   1   9       26.29       36.83      5.23 o
   0   1   9        2.21        5.64      2.36 o
   1   1   9       17.72       21.69      4.89 o
   2   1   9        3.56        1.27      2.66 o
   3   1   9       33.60       29.38      6.89 o
   4   1   9      141.59      162.48     15.66 o
   5   1   9       50.53       33.77      7.54 o
   6   1   9       69.89       74.44     21.69 o
   7   1   9       50.62       42.21      9.33 o
   8   1   9        0.34        2.67      6.08 o
   9   1   9       29.51       36.19      9.94 o
  10   1   9       12.27       14.62      8.04 o
 -10   2   9        2.11       11.31     15.68 o
  -9   2   9        1.54        0.21      7.27 o
  -8   2   9       61.89       47.88     12.12 o
  -7   2   9       35.46       40.03     21.47 o
  -6   2   9        6.92       10.19      6.77 o
  -5   2   9        0.69        5.04      5.97 o
  -4   2   9       60.71       51.79      7.16 o
  -3   2   9       30.22       25.14      4.39 o
  -2   2   9       48.60       55.80      5.90 o
  -1   2   9       34.01       32.02      4.34 o
   0   2   9      129.29      124.71      9.71 o
   1   2   9       27.54       23.94      4.09 o
   2   2   9       29.10       26.19      6.08 o
   3   2   9      221.09      229.89     18.23 o
   4   2   9      183.65      226.04     33.36 o
   5   2   9      209.60      214.64     18.54 o
   6   2   9      211.26      218.74     42.87 o
   7   2   9        4.22        1.97      5.71 o
   8   2   9       10.18       19.85      7.96 o
   9   2   9       52.03       30.71      9.63 o
  10   2   9        9.03        9.22      7.83 o
 -10   3   9        1.01        2.12      7.21 o
  -9   3   9       10.88        0.00      8.73 o
  -8   3   9        0.14        1.18      6.07 o
  -7   3   9        0.30        3.40      7.59 o
  -6   3   9       58.05       65.14     12.07 o
  -5   3   9      146.32      176.48     18.39 o
  -4   3   9      187.98      202.35     13.85 o
  -3   3   9       27.50       18.57      4.28 o
  -2   3   9       73.45       85.32      5.98 o
  -1   3   9      500.91      501.06     17.44 o
   0   3   9      230.35      250.51     13.43 o
   1   3   9        6.85        8.45      4.11 o
   2   3   9        4.94        1.54      7.01 o
   3   3   9       57.65       62.46     14.28 o
   4   3   9      365.59      383.49     27.54 o
   5   3   9      143.18      140.77     14.80 o
   6   3   9        2.16        6.86      5.91 o
   7   3   9     1485.47     1605.43     82.99 o
   8   3   9       72.19      112.04     16.77 o
   9   3   9        9.27        6.60      6.92 o
  10   3   9       12.74        5.73      7.75 o
  11   3   9       14.21       13.75      8.74 o
 -10   4   9        0.31        0.00      8.09 o
  -9   4   9        0.02        0.00      7.34 o
  -8   4   9        2.05        0.00      5.65 o
  -7   4   9        0.07        0.00      6.64 o
  -6   4   9        0.00        2.67      6.91 o
  -5   4   9        0.10        6.58      6.49 o
  -4   4   9      132.20      165.32     17.56 o
  -3   4   9      162.66      172.26     10.37 o
  -2   4   9       72.91       71.22      7.54 o
  -1   4   9        0.66        0.00      2.52 o
   0   4   9        2.57        0.00      3.17 o
   1   4   9        0.11        0.00      2.62 o
   2   4   9        0.62        0.70      3.29 o
   3   4   9      320.82      327.54     37.55 o
   4   4   9       78.17       60.93     14.24 o
   5   4   9       22.28       11.89     11.60 o
   6   4   9      133.38      131.05     14.96 o
   7   4   9      345.33      321.57     25.26 o
   8   4   9        0.66       10.23      6.52 o
   9   4   9        0.72        1.54      5.82 o
  10   4   9        6.24        5.58     13.24 o
  11   4   9        9.80       10.03      8.48 o
  -9   5   9        1.81        1.85      7.90 o
  -8   5   9       23.82       18.27     15.83 o
  -7   5   9        4.15        4.69      6.15 o
  -6   5   9        1.06        2.66      6.94 o
  -5   5   9        8.78        6.00      6.87 o
  -4   5   9       40.21       30.07      8.77 o
  -3   5   9      154.47      144.68     11.68 o
  -2   5   9      538.06      565.36     22.68 o
  -1   5   9        1.20        0.00      2.54 o
   0   5   9       21.71       21.51      5.47 o
   1   5   9      145.62      140.58     27.29 o
   2   5   9       27.47       34.09      7.27 o
   3   5   9      633.99      617.82     35.62 o
   4   5   9        6.86        0.72      4.30 o
   5   5   9     1027.01      941.10     51.37 o
   6   5   9       26.53       23.31     11.23 o
   7   5   9      255.88      242.29     45.31 o
   8   5   9      278.90      301.69     25.07 o
   9   5   9       16.71       23.74      8.91 o
  10   5   9        4.73        6.03      7.62 o
  11   5   9       14.34        7.20      8.38 o
  -9   6   9        1.88        0.00      8.26 o
  -8   6   9        4.44        0.00      7.99 o
  -7   6   9        0.13        0.00      6.49 o
  -6   6   9        1.07        7.66      6.82 o
  -5   6   9       46.38       39.59     10.37 o
  -4   6   9        5.00        8.93      8.57 o
  -3   6   9      229.07      235.74     21.35 o
  -2   6   9       65.59       63.42     16.11 o
  -1   6   9      208.32      196.26     13.68 o
   0   6   9       58.40       65.60      9.30 o
   1   6   9        7.43        3.85      4.06 o
   2   6   9       17.53       17.61      5.57 o
   3   6   9        1.31        1.69      4.10 o
   4   6   9       25.79       22.96     16.85 o
   5   6   9       25.60       19.46      6.52 o
   6   6   9      186.88      167.90     17.17 o
   7   6   9       46.81       32.42      9.49 o
   8   6   9      114.08      147.49     32.41 o
   9   6   9       32.74       26.16     19.72 o
  10   6   9       38.02       58.93     22.72 o
  11   6   9        5.04        0.00      6.58 o
  -8   7   9       23.99       22.16     10.67 o
  -7   7   9        0.25        3.21      8.38 o
  -6   7   9        7.23        6.76     10.74 o
  -5   7   9        3.72        5.92      7.10 o
  -4   7   9       10.58       22.24      8.81 o
  -3   7   9       32.92       24.18     13.94 o
  -2   7   9      137.33      111.50     14.98 o
  -1   7   9       98.65       83.96     12.69 o
   0   7   9       96.90       84.02     10.70 o
   1   7   9      177.13      194.18     16.74 o
   2   7   9      139.12      138.66     21.01 o
   3   7   9      412.71      490.46     30.24 o
   4   7   9       94.76       90.53     27.37 o
   5   7   9       76.13       86.47     12.19 o
   6   7   9       16.42       11.54      6.69 o
   7   7   9       15.09        1.03      6.07 o
   8   7   9        1.35        0.00      5.64 o
   9   7   9        8.62       15.07      8.76 o
  10   7   9       74.07       96.74     15.22 o
  -8   8   9        0.01        0.00     14.75 o
  -7   8   9        0.01        3.23     11.63 o
  -6   8   9        4.80        5.91      7.42 o
  -5   8   9        3.93        3.14     12.46 o
  -4   8   9        4.76        5.01      6.20 o
  -3   8   9        7.19        3.30      5.83 o
  -2   8   9       96.31      102.36     14.69 o
  -1   8   9      156.90      159.42     24.11 o
   0   8   9      879.16      955.85     74.91 o
   1   8   9       11.01       13.95      6.12 o
   2   8   9       23.77       22.58     20.86 o
   3   8   9      143.89      159.53     15.85 o
   4   8   9        9.40        0.88      4.86 o
   5   8   9       92.26      106.21     13.84 o
   6   8   9       12.37        6.35      6.76 o
   7   8   9        0.17        0.00      5.96 o
   8   8   9        8.73        0.00      6.01 o
   9   8   9       50.01       46.74     18.28 o
  10   8   9       16.43       16.41      9.03 o
  -7   9   9        0.09        0.00      7.74 o
  -6   9   9        6.58       17.08      9.30 o
  -5   9   9       21.38       23.52      9.89 o
  -4   9   9       16.18       12.54      8.30 o
  -3   9   9       13.48        6.09      6.68 o
  -2   9   9       11.54        3.67      6.42 o
  -1   9   9       22.58       21.87     12.46 o
   0   9   9       79.06       90.39     14.19 o
   1   9   9       45.04       49.18     16.88 o
   2   9   9        1.05        0.00      3.80 o
   3   9   9        3.75        4.17      7.01 o
   4   9   9       14.83       13.79      9.55 o
   5   9   9       11.09       12.73      6.92 o
   6   9   9        0.10        5.32      7.10 o
   7   9   9        0.04        0.00      5.22 o
   8   9   9       37.39       36.25      9.90 o
   9   9   9       27.19       21.11      9.64 o
  10   9   9        0.01        7.50     12.99 o
  -6  10   9        1.12        4.10      8.09 o
  -5  10   9        9.02        3.83      7.41 o
  -4  10   9       22.04       16.37     14.00 o
  -3  10   9       16.73        7.41      7.12 o
  -2  10   9        6.12        5.41     10.81 o
  -1  10   9        0.09        0.00      5.45 o
   0  10   9      209.29      239.78     23.06 o
   1  10   9       64.63       95.98     19.99 o
   2  10   9       14.07       17.16      9.07 o
   3  10   9        7.42        5.23      5.94 o
   4  10   9       10.93       17.38      7.37 o
   5  10   9       18.16       28.03     10.99 o
   6  10   9       11.99        6.23      7.15 o
   7  10   9        1.16        4.33      7.46 o
   8  10   9       13.29        1.20     10.27 o
   9  10   9        1.80        0.00     10.81 o
  -5  11   9       10.90        2.00      7.88 o
  -4  11   9        2.86        7.61      8.14 o
  -3  11   9        0.59        2.89      7.16 o
  -2  11   9        1.20        0.00      5.61 o
  -1  11   9        2.52        5.28      8.93 o
   0  11   9        2.34        6.08      7.19 o
   1  11   9       38.36       57.59     15.68 o
   2  11   9       27.34       29.03     12.63 o
   3  11   9        6.05        9.78      6.05 o
   4  11   9        3.44        2.61      6.06 o
   5  11   9       24.39       40.40     10.21 o
   6  11   9       46.62       24.53     14.48 o
   7  11   9       12.76        6.02     10.47 o
   8  11   9        0.90        0.00     10.50 o
  -3  12   9        7.47       17.22      8.92 o
  -2  12   9        0.36        0.00      6.84 o
  -1  12   9       15.69       20.11      8.99 o
   0  12   9       42.40       54.06     13.12 o
   1  12   9       28.07       54.79     16.46 o
   2  12   9        0.23        0.00      7.17 o
   3  12   9        4.83        7.11      9.41 o
   4  12   9        2.48        0.00      8.57 o
   5  12   9       21.75       29.27      9.98 o
   6  12   9        5.52        8.24      8.96 o
   7  12   9        0.04        0.00      7.66 o
  -1  13   9        0.55        3.10      7.49 o
   0  13   9        1.69        0.00      6.97 o
   1  13   9        2.14        5.82     10.13 o
   2  13   9        6.61        0.00      7.25 o
   5  13   9        0.35        1.85      8.43 o
   6  13   9        0.13        3.56      9.45 o
  -5  -8  10        4.28        8.10     12.89 o
  -4  -8  10       23.90       52.83     13.06 o
  -3  -8  10        9.14       13.25      8.37 o
  -2  -8  10        5.21       15.15     12.54 o
  -1  -8  10        2.81        0.00     10.58 o
   0  -8  10        9.76        9.57     12.15 o
   1  -8  10       20.67       24.58     15.65 o
  -7  -7  10        1.81        0.00      5.94 o
  -6  -7  10        0.56        5.47      7.28 o
  -5  -7  10        4.66        2.19      6.32 o
  -4  -7  10        4.06        7.66      6.80 o
  -3  -7  10        9.57       11.53      7.77 o
  -2  -7  10        0.12        6.97     11.03 o
  -1  -7  10        0.06        0.00      9.27 o
   0  -7  10       10.23       21.78     13.35 o
   1  -7  10       18.84       23.12     13.33 o
   2  -7  10       73.81       93.32     22.04 o
   3  -7  10        8.14       12.68     13.16 o
  -8  -6  10        0.01        0.98      6.15 o
  -7  -6  10        4.22        6.36      6.12 o
  -6  -6  10        1.18        1.75      5.15 o
  -5  -6  10        3.49        9.54      5.54 o
  -4  -6  10        8.15        4.37      6.97 o
  -3  -6  10       64.44       60.25     12.02 o
  -2  -6  10       37.21        4.93     10.56 o
  -1  -6  10        0.01        0.00      9.27 o
   0  -6  10       29.39        0.00     10.11 o
   1  -6  10       66.80       55.38     17.14 o
   2  -6  10       59.76       57.71     16.60 o
   3  -6  10        0.00        3.42     10.78 o
   4  -6  10        9.54        5.14      9.70 o
   5  -6  10        0.73        0.82      6.15 o
  -8  -5  10       24.01       13.98      7.33 o
  -7  -5  10        0.82        2.95      5.73 o
  -6  -5  10        0.92        5.77      6.19 o
  -5  -5  10        4.02        6.40      7.29 o
  -4  -5  10        1.65        0.00      5.15 o
  -3  -5  10       11.33        9.77     14.99 o
  -2  -5  10        0.09        0.00      8.34 o
  -1  -5  10       36.52       37.18     14.05 o
   0  -5  10        1.63        0.00      7.84 o
   1  -5  10        9.70       11.09     10.67 o
   2  -5  10       39.49       24.95     13.33 o
   3  -5  10       79.10      112.02     26.47 o
   4  -5  10        0.41        3.69     11.04 o
   5  -5  10       11.53       12.65     12.89 o
   6  -5  10       17.13       19.00      7.59 o
  -9  -4  10        8.23       11.93      8.00 o
  -8  -4  10       38.10       25.14      8.70 o
  -7  -4  10        4.69        7.45      7.98 o
  -6  -4  10       75.65       96.59     12.74 o
  -5  -4  10        1.68        7.93      6.04 o
  -4  -4  10        9.80       15.82      6.41 o
  -3  -4  10       87.74       58.96     11.60 o
  -2  -4  10       76.04       61.69     15.62 o
  -1  -4  10      339.37      366.14     38.05 o
   0  -4  10        9.65       15.62     10.33 o
   1  -4  10        4.80        6.32      6.39 o
   2  -4  10      135.54      157.22     16.75 o
   3  -4  10       11.14        9.17      7.18 o
   4  -4  10      102.74      115.11     14.94 o
   5  -4  10        1.07        8.04      7.06 o
   6  -4  10       19.72       23.38      9.31 o
   7  -4  10        2.08        6.57      7.20 o
  -9  -3  10        0.42        2.98      6.37 o
  -8  -3  10        1.74        7.63      6.45 o
  -7  -3  10        0.21        2.04      5.41 o
  -6  -3  10      153.31      205.15     17.79 o
  -5  -3  10       60.24       62.01     11.66 o
  -4  -3  10        6.92        5.76      7.12 o
  -3  -3  10      606.19      644.88     70.36 o
  -2  -3  10       66.28       70.08     11.68 o
  -1  -3  10       42.20       37.38     10.67 o
   0  -3  10      122.46      143.05     14.61 o
   1  -3  10       64.85       51.51      9.36 o
   2  -3  10       50.89       54.05     19.96 o
   3  -3  10        4.06        0.00      5.20 o
   4  -3  10       23.30        8.74      8.55 o
   5  -3  10       38.83       38.73      9.85 o
   6  -3  10        0.15        0.00      8.30 o
   7  -3  10        5.42       10.28     14.19 o
   8  -3  10        0.17        6.16      9.60 o
 -10  -2  10        0.13        0.00      8.07 o
  -9  -2  10        4.02        4.46      8.25 o
  -8  -2  10       11.43       19.00      9.39 o
  -7  -2  10        0.75        0.00      5.74 o
  -6  -2  10       17.78       13.15      7.34 o
  -5  -2  10       26.98       50.38     34.32 o
  -4  -2  10      149.52      143.06     15.66 o
  -3  -2  10      319.88      385.84     27.59 o
  -2  -2  10       15.27        6.64      9.27 o
  -1  -2  10       85.39      105.86     18.33 o
   0  -2  10        2.02        0.00      4.20 o
   1  -2  10       13.89       20.39      6.23 o
   2  -2  10        0.02        5.40      5.07 o
   3  -2  10      245.07      252.29     20.74 o
   4  -2  10      509.62      513.54     32.71 o
   5  -2  10       11.11        4.60      6.58 o
   6  -2  10        3.78        7.91      7.82 o
   7  -2  10        3.90        1.58      6.26 o
   8  -2  10        1.31        1.28      7.47 o
 -10  -1  10        1.52        6.70      9.30 o
  -9  -1  10        2.22        0.00      8.13 o
  -8  -1  10        3.25        0.00      6.24 o
  -7  -1  10       17.25       18.70      6.50 o
  -6  -1  10      223.04      282.39     31.14 o
  -5  -1  10     1196.91     1248.59     59.76 o
  -4  -1  10       47.74       67.60     10.79 o
  -3  -1  10      456.82      457.18     23.85 o
  -2  -1  10       52.02       58.71      7.94 o
  -1  -1  10        4.07        5.04      4.45 o
   0  -1  10        1.17        0.00      3.39 o
   1  -1  10        0.01        0.00      3.20 o
   2  -1  10       15.13        9.45      5.71 o
   3  -1  10       57.62       81.43     11.39 o
   4  -1  10        0.28        0.00      5.00 o
   5  -1  10      249.51      263.02     22.37 o
   6  -1  10       54.96       68.83     11.86 o
   7  -1  10       31.11       38.92     10.12 o
   8  -1  10        0.02        0.76      8.12 o
   9  -1  10        6.02       10.66      8.35 o
 -10   0  10        2.10        0.00      8.93 o
  -9   0  10        0.44        9.32      8.00 o
  -8   0  10        1.50       10.92      8.65 o
  -7   0  10        5.89        5.73      8.83 o
  -6   0  10       17.44       18.11      6.14 o
  -5   0  10      237.38      334.98     43.17 o
  -4   0  10       31.45       35.20      5.80 o
  -3   0  10        1.79        4.87      3.64 o
  -2   0  10       55.10       57.23      7.64 o
  -1   0  10      141.17      120.24     15.65 o
   0   0  10        5.08        1.27      3.18 o
   1   0  10       38.39       38.75      5.82 o
   2   0  10       26.75       22.82      6.07 o
   3   0  10       76.21       66.19     13.48 o
   4   0  10       19.19       26.90     11.37 o
   5   0  10        5.21       11.65      6.54 o
   6   0  10       34.47       57.32     14.99 o
   7   0  10        0.21        0.00      5.71 o
   8   0  10       15.06       11.59      7.70 o
   9   0  10        1.44        6.74      8.68 o
 -10   1  10       36.28       42.57     29.75 o
  -9   1  10       22.64       52.12     39.39 o
  -8   1  10       28.31       55.04     37.95 o
  -7   1  10       34.49       77.53     22.12 o
  -6   1  10       11.22        7.43      6.37 o
  -5   1  10      216.86      239.51     14.65 o
  -4   1  10        8.18       11.27      4.90 o
  -3   1  10       39.73       49.46     12.11 o
  -2   1  10       64.89       69.93     10.68 o
  -1   1  10      177.13      189.28     13.39 o
   0   1  10        0.47        0.00      3.13 o
   1   1  10        8.66        6.19     10.54 o
   2   1  10       21.34       20.47      5.82 o
   3   1  10        4.65        4.48      4.46 o
   4   1  10       74.20       77.94     11.27 o
   5   1  10       73.44       78.24     11.94 o
   6   1  10      168.33      193.71     19.09 o
   7   1  10        1.75        2.23      5.53 o
   8   1  10       10.90       23.26      9.00 o
   9   1  10        7.91       10.55      8.13 o
  10   1  10       29.03       18.39     13.23 o
 -10   2  10        0.40        0.00     16.18 o
  -9   2  10        1.58        0.00     12.74 o
  -8   2  10        0.64        4.32      7.48 o
  -7   2  10       22.38       17.16     11.53 o
  -6   2  10        9.80        7.68      7.10 o
  -5   2  10        4.23        0.00      6.25 o
  -4   2  10      355.62      374.06     21.07 o
  -3   2  10       23.95       24.82     10.22 o
  -2   2  10       24.40       27.02      6.98 o
  -1   2  10       22.68       26.29      4.82 o
   0   2  10       27.93       25.61      6.24 o
   1   2  10       48.96       54.83      8.73 o
   2   2  10        5.52       18.05      5.31 o
   3   2  10        5.49        0.00      3.68 o
   4   2  10        8.37        5.85      4.88 o
   5   2  10       72.85       66.36     10.84 o
   6   2  10        6.13        8.49      6.41 o
   7   2  10        0.12        0.61      5.93 o
   8   2  10        1.25        0.00      6.45 o
   9   2  10        0.25        5.43      7.63 o
  10   2  10        0.08        0.00     10.12 o
  -9   3  10       11.13        9.34      7.45 o
  -8   3  10        0.05        0.00      5.57 o
  -7   3  10        4.41        8.71      8.17 o
  -6   3  10       18.52       17.07     11.48 o
  -5   3  10      109.28       89.62     23.45 o
  -4   3  10        6.67        4.79      6.35 o
  -3   3  10      581.78      564.03     28.10 o
  -2   3  10       53.48       61.55      6.38 o
  -1   3  10        0.04        2.16      4.13 o
   0   3  10        2.75        0.00      5.80 o
   1   3  10       52.50       77.50     12.42 o
   2   3  10        5.06        4.78      3.88 o
   3   3  10        8.80       13.74     15.29 o
   4   3  10        9.04        2.97     13.86 o
   5   3  10       57.41       56.02     10.35 o
   6   3  10      210.45      217.08     20.12 o
   7   3  10       12.39        9.67      6.67 o
   8   3  10        0.02        0.17      5.94 o
   9   3  10        2.40        0.00      6.44 o
  10   3  10        0.01        6.57      7.90 o
  -9   4  10        0.11        1.78      9.73 o
  -8   4  10        0.31        3.96      8.29 o
  -7   4  10        2.03        0.00      5.39 o
  -6   4  10        3.26        3.87      6.92 o
  -5   4  10        0.00        0.00      6.38 o
  -4   4  10       96.34      110.97     32.79 o
  -3   4  10       21.55       21.41      5.25 o
  -2   4  10      231.77      214.64     14.76 o
  -1   4  10        2.72        2.26      5.75 o
   0   4  10      179.35      188.21     21.61 o
   1   4  10        0.37        7.70      4.40 o
   2   4  10        7.67        4.21      7.33 o
   3   4  10       59.82       47.34      8.41 o
   4   4  10        1.89        0.00      4.75 o
   5   4  10      604.95      640.86     38.02 o
   6   4  10       11.55       15.54      8.86 o
   7   4  10        1.47        2.67      6.17 o
   8   4  10        0.78        0.00      5.99 o
   9   4  10       33.84       36.29     10.62 o
  10   4  10        0.91        1.82      7.53 o
  -9   5  10       11.65        3.29      8.63 o
  -8   5  10        0.01        4.15      7.35 o
  -7   5  10        3.05        0.01      6.30 o
  -6   5  10        0.03        3.02      6.38 o
  -5   5  10        3.92        0.83      8.19 o
  -4   5  10      122.94      135.85     17.07 o
  -3   5  10      417.81      412.93     29.84 o
  -2   5  10        0.29        0.37      3.93 o
  -1   5  10      120.95      135.41     13.37 o
   0   5  10       50.33       56.02      9.05 o
   1   5  10        3.91        8.82      5.52 o
   2   5  10        4.86        2.31      4.11 o
   3   5  10      347.16      361.16     25.35 o
   4   5  10      188.19      153.95     16.03 o
   5   5  10      115.47      135.29     19.97 o
   6   5  10       18.22       17.44      9.06 o
   7   5  10       20.34        7.21      6.92 o
   8   5  10        0.21       12.76      7.38 o
   9   5  10      141.38      154.11     19.12 o
  10   5  10        2.75        7.80      7.31 o
  -8   6  10        3.47        0.00      9.84 o
  -7   6  10        0.00        0.00      6.51 o
  -6   6  10        3.58        0.13      7.05 o
  -5   6  10        0.19        1.43      7.80 o
  -4   6  10        3.96        5.18      6.50 o
  -3   6  10       29.59       29.33      9.70 o
  -2   6  10       74.25      100.17     20.92 o
  -1   6  10     1096.11     1113.48     57.95 o
   0   6  10        1.72        0.00      3.73 o
   1   6  10       24.62        6.65      8.97 o
   2   6  10      283.58      279.32     21.48 o
   3   6  10      936.53      905.52     49.67 o
   4   6  10        9.76       17.58      6.51 o
   5   6  10      216.37      231.76     65.02 o
   6   6  10        4.55        1.13      5.38 o
   7   6  10       14.82       26.36      8.70 o
   8   6  10       20.13       12.75      7.77 o
   9   6  10      100.12       94.22     15.13 o
  10   6  10       12.47        0.00      6.68 o
  -8   7  10        3.03        1.70      8.46 o
  -7   7  10        2.51        0.00      7.48 o
  -6   7  10        8.51        0.00      5.77 o
  -5   7  10       40.38       36.13     16.49 o
  -4   7  10       38.29       41.22     10.91 o
  -3   7  10        7.49       17.54      7.85 o
  -2   7  10      203.30      202.68     20.59 o
  -1   7  10      399.36      409.47     40.92 o
   0   7  10       84.68       91.01     11.99 o
   1   7  10      328.44      302.53     41.25 o
   2   7  10        1.53        0.00      5.01 o
   3   7  10      358.43      406.51     40.87 o
   4   7  10        2.05        0.00      4.59 o
   5   7  10       86.50       65.52     14.53 o
   6   7  10        7.67        8.95      6.56 o
   7   7  10        1.14        4.40      6.14 o
   8   7  10        0.79        0.00      5.61 o
   9   7  10       18.58       16.59      8.31 o
  10   7  10       17.63       14.99      9.39 o
  -7   8  10        2.15        6.94      7.96 o
  -6   8  10        2.05        3.84      6.69 o
  -5   8  10        3.60        7.69      7.41 o
  -4   8  10        2.51       13.77     12.23 o
  -3   8  10        8.40        9.13      6.74 o
  -2   8  10        0.14        8.63      6.65 o
  -1   8  10       25.94       14.08      9.60 o
   0   8  10      605.82      671.46     57.32 o
   1   8  10      106.95      130.07     17.56 o
   2   8  10       12.11        8.24      5.46 o
   3   8  10       31.51       24.37      7.61 o
   4   8  10        6.60        2.95      7.03 o
   5   8  10        3.50        1.73      5.90 o
   6   8  10        7.99       13.36      7.08 o
   7   8  10        0.09        0.00      5.59 o
   8   8  10        1.96        3.57      6.81 o
   9   8  10        2.79       10.21      9.21 o
  -6   9  10        0.54        0.47      7.10 o
  -5   9  10        6.46        5.85      8.45 o
  -4   9  10       10.83        3.65      7.81 o
  -3   9  10        3.33        0.00      6.56 o
  -2   9  10      110.89      135.30     17.92 o
  -1   9  10      167.38      141.69     23.61 o
   0   9  10       22.50        2.24      7.56 o
   1   9  10       12.53        9.97      6.18 o
   2   9  10        6.19        0.37      7.19 o
   3   9  10      117.82       95.09     14.16 o
   4   9  10        1.24        0.00      8.01 o
   5   9  10       47.99       39.91      9.99 o
   6   9  10        0.95        0.00      5.79 o
   7   9  10        6.99        5.89      6.98 o
   8   9  10        2.09        6.12      6.76 o
   9   9  10        0.72        0.00      6.90 o
  -5  10  10       15.35       18.80      9.86 o
  -4  10  10        2.54        6.96     11.58 o
  -3  10  10        0.47        8.48      8.16 o
  -2  10  10        0.56        5.23      7.59 o
  -1  10  10       40.81       43.28     14.17 o
   0  10  10        0.62        0.00      7.36 o
   1  10  10       38.06       41.32     13.72 o
   2  10  10       30.95       30.12     10.19 o
   3  10  10        0.23        1.85     10.50 o
   4  10  10       10.08        1.43      5.95 o
   5  10  10        9.91        8.15      7.14 o
   6  10  10        3.11        2.36      6.87 o
   7  10  10        0.88        5.36      7.00 o
   8  10  10        2.03        0.00      6.92 o
  -4  11  10        4.95        0.00      7.12 o
  -3  11  10       21.97       11.90      7.96 o
  -2  11  10       18.26       29.06     15.92 o
  -1  11  10        5.04        2.02      8.31 o
   0  11  10        2.25       11.23     10.36 o
   1  11  10        1.98        0.00      5.80 o
   2  11  10        2.95        0.00      7.14 o
   3  11  10        1.24        0.00      5.97 o
   4  11  10        3.32        2.20      6.72 o
   5  11  10       54.95       59.25     11.87 o
   6  11  10        7.14        2.00      6.96 o
   7  11  10        8.64        5.97      9.03 o
   8  11  10        3.28        8.79     12.07 o
  -2  12  10        2.94       13.36      8.70 o
  -1  12  10        3.46        6.75     10.02 o
   0  12  10        2.19        0.00      6.89 o
   1  12  10        3.23        8.09      9.10 o
   2  12  10        5.40        3.98      9.27 o
   3  12  10        3.73        2.86      8.29 o
   4  12  10        0.10        0.00      6.64 o
   5  12  10        0.05        0.00      7.53 o
   6  12  10       10.58        0.00     12.07 o
   0  13  10        1.76        4.93      9.83 o
   1  13  10        1.92        0.00      7.14 o
   2  13  10        4.44        1.06      9.57 o
   3  13  10        2.05       13.97     10.41 o
  -4  -7  11        9.90       10.54      7.38 o
  -3  -7  11        2.85        0.00     10.53 o
  -2  -7  11        0.00        0.00     11.25 o
  -1  -7  11        7.96       24.05     15.15 o
   0  -7  11        3.25        0.00      9.32 o
   1  -7  11        2.08        0.00     11.70 o
  -6  -6  11        0.06        0.00      6.02 o
  -5  -6  11        3.50        7.68      9.60 o
  -4  -6  11       16.06       16.42      7.67 o
  -3  -6  11        0.71        0.00     10.72 o
  -2  -6  11       10.19        7.84     11.42 o
  -1  -6  11        2.06        5.49     11.23 o
   0  -6  11        5.68        0.00     10.81 o
   1  -6  11       66.10       90.38     21.87 o
   2  -6  11       15.71       34.30     15.87 o
   3  -6  11       23.94       20.13     15.20 o
  -7  -5  11       34.84       29.87      9.99 o
  -6  -5  11        1.52        2.22      5.25 o
  -5  -5  11        0.65        0.00      5.78 o
  -4  -5  11        0.22        0.00      9.55 o
  -3  -5  11        3.81        4.34      9.49 o
  -2  -5  11        0.02       24.75     13.05 o
  -1  -5  11        0.26        0.00      9.99 o
   0  -5  11       45.61       22.26     12.96 o
   1  -5  11        7.40        4.06     10.89 o
   2  -5  11        6.91        5.54     11.25 o
   3  -5  11        3.30       14.00     13.05 o
   4  -5  11        9.69       19.02      8.01 o
   5  -5  11        6.07       11.11      7.54 o
  -8  -4  11        0.78        3.35      6.37 o
  -7  -4  11        0.16        1.76      7.99 o
  -6  -4  11        6.40        5.62      6.01 o
  -5  -4  11        0.02        0.00      5.56 o
  -4  -4  11        0.05        0.00      5.53 o
  -3  -4  11       10.44        8.59      9.85 o
  -2  -4  11       20.31       12.88      9.94 o
  -1  -4  11        1.11        0.31      8.43 o
   0  -4  11        6.27        2.86      8.93 o
   1  -4  11        3.01        0.00      7.59 o
   2  -4  11       12.31       34.42      9.62 o
   3  -4  11       54.52       62.41     12.38 o
   4  -4  11       22.66       26.16     11.65 o
   5  -4  11        2.32        9.79      7.51 o
   6  -4  11        1.61        7.36      6.55 o
  -8  -3  11       17.82       22.68     10.68 o
  -7  -3  11       18.54        4.53      6.40 o
  -6  -3  11       88.70       89.60     12.33 o
  -5  -3  11       29.24       29.45      8.30 o
  -4  -3  11       30.44       31.58      7.66 o
  -3  -3  11       15.84        7.42      9.13 o
  -2  -3  11      153.48      118.38     20.61 o
  -1  -3  11        1.48        0.25      7.61 o
   0  -3  11        8.22       11.25     10.55 o
   1  -3  11       50.92       45.75      9.95 o
   2  -3  11      147.30      151.63     16.80 o
   3  -3  11        0.03        0.00      5.72 o
   4  -3  11      194.72      198.29     45.70 o
   5  -3  11        1.57        0.00     11.13 o
   6  -3  11        0.12        4.91      7.30 o
  -9  -2  11        3.18        0.00     15.30 o
  -8  -2  11       25.79       34.79     10.68 o
  -7  -2  11        0.08        1.54      5.52 o
  -6  -2  11       20.05       16.44      8.80 o
  -5  -2  11        9.43       18.16      7.55 o
  -4  -2  11        0.97        0.00      6.00 o
  -3  -2  11      125.92       82.75     16.72 o
  -2  -2  11       64.06       37.41     12.68 o
  -1  -2  11       13.21        7.75      6.09 o
   0  -2  11       56.52       75.12     11.48 o
   1  -2  11        0.11        0.00      7.95 o
   2  -2  11       54.53       41.74     11.48 o
   3  -2  11        2.64        0.00      5.60 o
   4  -2  11        0.44        8.69      6.32 o
   5  -2  11       15.83       15.99      7.77 o
   6  -2  11        0.90        3.37      6.80 o
   7  -2  11        1.06        0.01      7.21 o
  -9  -1  11        0.45       10.40      9.39 o
  -8  -1  11        0.02       13.32      9.07 o
  -7  -1  11       24.99       34.38     11.23 o
  -6  -1  11      370.15      495.45     74.26 o
  -5  -1  11      127.42      129.22     13.78 o
  -4  -1  11        8.18       19.00     12.49 o
  -3  -1  11        4.53        5.35      7.11 o
  -2  -1  11      102.90      105.32     12.84 o
  -1  -1  11        1.71        5.02      6.65 o
   0  -1  11        9.57        9.78      6.05 o
   1  -1  11       49.63       45.83      9.18 o
   2  -1  11      111.07       99.85     23.34 o
   3  -1  11      200.09      241.81     21.18 o
   4  -1  11       79.35       56.47     14.42 o
   5  -1  11       28.35       16.41      7.25 o
   6  -1  11        4.44        8.97      6.91 o
   7  -1  11        0.59        2.35      7.39 o
   8  -1  11       17.39       16.17      8.99 o
  -9   0  11        4.48        7.06      9.58 o
  -8   0  11       70.02       66.51     26.52 o
  -7   0  11      151.58      234.08     40.29 o
  -6   0  11        1.27       12.59      5.99 o
  -5   0  11       37.52       95.99     32.11 o
  -4   0  11       87.69      100.84     11.01 o
  -3   0  11      162.35      137.42     14.39 o
  -2   0  11       25.35       34.98      7.83 o
  -1   0  11       53.81       54.86      9.42 o
   0   0  11       11.99       13.61     15.37 o
   1   0  11      118.84      144.03     14.95 o
   2   0  11       29.27       37.81     17.19 o
   3   0  11      336.70      294.43     23.39 o
   4   0  11       35.87       28.47     13.12 o
   5   0  11        4.22        8.38      6.26 o
   6   0  11       20.11       24.54      8.84 o
   7   0  11        0.23        0.00      6.07 o
   8   0  11        0.16        0.00      6.98 o
  -9   1  11        2.01        0.00     11.07 o
  -8   1  11       27.81       40.33     12.81 o
  -7   1  11       55.93       37.15     13.14 o
  -6   1  11      112.70      125.50     19.77 o
  -5   1  11       53.36       74.38     10.60 o
  -4   1  11      377.07      421.91     23.67 o
  -3   1  11       30.42       40.89      8.43 o
  -2   1  11       44.81       42.59     12.32 o
  -1   1  11      100.41      110.54     12.80 o
   0   1  11        8.31        8.75      4.69 o
   1   1  11       40.59       39.88     13.44 o
   2   1  11        2.26        0.96      3.74 o
   3   1  11       19.56       16.69      8.13 o
   4   1  11        2.20        1.89      5.79 o
   5   1  11       20.07       15.33      7.38 o
   6   1  11        8.50       14.89      7.68 o
   7   1  11       11.20        7.73      6.97 o
   8   1  11       32.40       22.77      9.10 o
   9   1  11        0.36        9.91      7.89 o
  -9   2  11        9.82       17.83     19.79 o
  -8   2  11        0.01       13.52     17.55 o
  -7   2  11       28.11       26.45     10.37 o
  -6   2  11        4.79        0.00      7.62 o
  -5   2  11        3.41        0.00      6.54 o
  -4   2  11        9.64       12.71      5.36 o
  -3   2  11      217.95      195.37     36.51 o
  -2   2  11        0.07        2.49      4.24 o
  -1   2  11       69.53       72.85     16.11 o
   0   2  11        9.41        7.03      4.66 o
   1   2  11      132.89      123.68     13.79 o
   2   2  11       48.22       34.61      7.37 o
   3   2  11        4.40        2.11      4.28 o
   4   2  11        7.83        0.00      5.41 o
   5   2  11        0.22        0.00      5.73 o
   6   2  11       28.76       18.18      7.99 o
   7   2  11        0.00        0.32      6.06 o
   8   2  11        1.33        2.40      6.22 o
   9   2  11        5.28        6.18      7.18 o
  -9   3  11        4.14        5.54     17.33 o
  -8   3  11        0.07        0.00      7.81 o
  -7   3  11       14.60       12.15     12.92 o
  -6   3  11        0.40       10.51      8.26 o
  -5   3  11       30.88       33.72      9.87 o
  -4   3  11       16.60       19.43      8.22 o
  -3   3  11       14.93       16.37      5.40 o
  -2   3  11        0.21        0.00      3.52 o
  -1   3  11        1.89        5.00      4.96 o
   0   3  11        4.16        2.18      4.27 o
   1   3  11        8.17        4.20      5.02 o
   2   3  11        5.82       15.28      5.89 o
   3   3  11       81.22       66.94     12.96 o
   4   3  11        3.18        4.88      5.85 o
   5   3  11        4.99        8.99      6.21 o
   6   3  11       35.24       27.66      8.95 o
   7   3  11        0.15        5.10     10.01 o
   8   3  11        0.05        3.48      6.42 o
   9   3  11        7.70        0.00      6.52 o
  -8   4  11        0.07        0.83      6.55 o
  -7   4  11        0.13        0.56      7.02 o
  -6   4  11        0.42        0.00      8.58 o
  -5   4  11        3.41        0.00      5.90 o
  -4   4  11       36.71       16.32      8.78 o
  -3   4  11       28.90       40.99     14.08 o
  -2   4  11      324.30      347.03     23.52 o
  -1   4  11       24.69       20.59      6.29 o
   0   4  11        3.90        9.78      5.59 o
   1   4  11       12.55        2.90      8.34 o
   2   4  11        9.28        0.20      4.19 o
   3   4  11       56.97       46.69      9.00 o
   4   4  11       71.47       70.38     17.63 o
   5   4  11       77.43      102.01     14.04 o
   6   4  11       67.75       46.22     13.99 o
   7   4  11        8.46       14.42      7.05 o
   8   4  11        5.26        4.56      6.05 o
   9   4  11       24.23       38.96     16.80 o
  -8   5  11        0.01        0.00      7.71 o
  -7   5  11        2.61        0.00      7.19 o
  -6   5  11       14.91        8.64      8.00 o
  -5   5  11       10.72       14.22      7.85 o
  -4   5  11        4.46       10.77      7.64 o
  -3   5  11       43.42       61.59     16.31 o
  -2   5  11      104.47      100.04     12.26 o
  -1   5  11       51.44       69.06     10.50 o
   0   5  11        1.78        0.00      3.87 o
   1   5  11        0.05        0.00      4.47 o
   2   5  11       71.16       70.48     14.60 o
   3   5  11       38.55       34.30      8.51 o
   4   5  11      333.17      298.05     28.29 o
   5   5  11       19.79       38.66     22.03 o
   6   5  11       13.35       21.02      7.03 o
   7   5  11        2.43        0.00      6.01 o
   8   5  11       52.22       49.57     11.91 o
   9   5  11        3.28        6.35      7.37 o
  -8   6  11        0.10        2.13     10.76 o
  -7   6  11        0.01        4.79      8.03 o
  -6   6  11        0.01        2.58      7.09 o
  -5   6  11        1.02        0.00      6.42 o
  -4   6  11        0.12        2.39      6.85 o
  -3   6  11        8.09        5.41      7.22 o
  -2   6  11        0.38        1.40      8.45 o
  -1   6  11      105.21       89.77     11.66 o
   0   6  11       50.14       34.32      7.70 o
   1   6  11       48.51       28.36      6.96 o
   2   6  11        1.16        1.91      4.91 o
   3   6  11       79.99      117.11     26.20 o
   4   6  11      283.03      264.47     56.59 o
   5   6  11       93.50      118.85     15.08 o
   6   6  11        0.05        0.00      5.69 o
   7   6  11        0.68        1.08      6.31 o
   8   6  11       18.43       17.42      8.37 o
   9   6  11        1.01        0.00      7.60 o
  -7   7  11        1.51        2.37      8.45 o
  -6   7  11        4.33        0.00      7.49 o
  -5   7  11        6.58        0.00      5.97 o
  -4   7  11        2.91        2.98      7.39 o
  -3   7  11        3.76        5.30      7.46 o
  -2   7  11        7.78        2.80      7.89 o
  -1   7  11      131.07      151.42     23.94 o
   0   7  11      108.57      125.75     13.94 o
   1   7  11       21.13       11.88      5.89 o
   2   7  11      440.94      413.51     27.93 o
   3   7  11       56.29       53.88      9.90 o
   4   7  11       81.82       75.57     12.59 o
   5   7  11        4.11       17.29      8.64 o
   6   7  11        3.69        0.00      6.03 o
   7   7  11        1.62        0.00      5.67 o
   8   7  11        4.38        0.00      8.30 o
   9   7  11       28.01       52.02     20.77 o
  -6   8  11        1.21        3.88      7.85 o
  -5   8  11        7.61        5.48      7.61 o
  -4   8  11       18.10       30.78     24.26 o
  -3   8  11       18.47       22.25      9.33 o
  -2   8  11       16.97       18.76      9.38 o
  -1   8  11       69.44       62.22     16.49 o
   0   8  11       38.94       24.05     10.89 o
   1   8  11      514.23      528.51     32.84 o
   2   8  11       22.82       32.57      8.16 o
   3   8  11       62.17       80.66     12.65 o
   4   8  11       14.55       14.62      7.56 o
   5   8  11        0.77        4.39     10.18 o
   6   8  11        0.48        0.00      5.94 o
   7   8  11        3.36       22.49      8.53 o
   8   8  11        1.41        0.00      6.77 o
   9   8  11       19.38       23.61      9.19 o
  -5   9  11        0.02        8.36      8.61 o
  -4   9  11        0.42        0.00      6.86 o
  -3   9  11        6.40        3.87      7.11 o
  -2   9  11       14.17        1.06      8.40 o
  -1   9  11        2.31        1.40      8.17 o
   0   9  11       49.70       53.87     15.51 o
   1   9  11       15.48       17.55     10.61 o
   2   9  11        1.76        1.86      5.09 o
   3   9  11        5.60       11.31      7.94 o
   4   9  11       64.50       57.02     11.38 o
   5   9  11       26.11       15.52      8.41 o
   6   9  11        0.37        2.62      6.46 o
   7   9  11        2.46       11.75      7.83 o
   8   9  11        0.02        3.50      6.99 o
  -4  10  11       11.58        5.22      8.25 o
  -3  10  11       32.97        7.39      9.12 o
  -2  10  11       49.87       52.44     15.88 o
  -1  10  11       13.07        4.79      8.82 o
   0  10  11        0.84       11.81      8.23 o
   1  10  11       13.88        8.03     10.41 o
   2  10  11        1.19        0.00      7.19 o
   3  10  11        1.24        4.08      5.74 o
   4  10  11        0.11        4.11      6.69 o
   5  10  11        3.88        4.65      7.06 o
   6  10  11        8.79       12.42     10.23 o
   7  10  11       20.49       37.17     10.47 o
   8  10  11       17.31       19.68     17.12 o
  -3  11  11        0.03        2.16      8.51 o
  -2  11  11        1.19        5.01     10.25 o
  -1  11  11       24.46       37.96     14.33 o
   0  11  11        2.21        8.45      8.17 o
   1  11  11        3.18        3.42      8.96 o
   2  11  11        2.17        8.71      9.88 o
   3  11  11       23.24       36.86     16.52 o
   4  11  11        2.21        5.49      7.45 o
   5  11  11       45.37       34.30     10.75 o
   6  11  11        0.09       13.50      9.59 o
   7  11  11        3.10        5.13     10.62 o
  -1  12  11        2.79       12.18     10.13 o
   0  12  11       17.32        9.57     10.44 o
   1  12  11        1.93        0.00      9.41 o
   2  12  11        0.52        1.71      9.07 o
   3  12  11        0.96        8.87      9.35 o
   4  12  11        1.50        3.05      7.49 o
   5  12  11       29.02       19.79     15.51 o
  -3  -6  12        5.64        1.74     10.72 o
  -2  -6  12        0.16       11.62     13.05 o
  -1  -6  12        0.01        0.00     10.33 o
   0  -6  12        0.90        0.00     10.92 o
  -5  -5  12       12.95       13.46     13.33 o
  -4  -5  12        6.73        7.22     11.95 o
  -3  -5  12        1.61        1.90      9.71 o
  -2  -5  12        0.28        0.00      8.93 o
  -1  -5  12        1.50        0.00     11.45 o
   0  -5  12        0.92        0.00     11.17 o
   1  -5  12        7.39       17.55     12.60 o
   2  -5  12        1.13        9.24     12.51 o
   3  -5  12       24.69       18.90     14.64 o
  -6  -4  12       28.80       41.23      9.33 o
  -5  -4  12        0.38        0.00      7.94 o
  -4  -4  12        0.47        9.52     10.58 o
  -3  -4  12       19.16       20.58     11.67 o
  -2  -4  12        0.46        7.00      9.69 o
  -1  -4  12       17.74       14.61     11.06 o
   0  -4  12        2.65       20.77     12.74 o
   1  -4  12        1.15        0.00     10.39 o
   2  -4  12        0.17        0.00     10.83 o
   3  -4  12        5.00        2.10      6.91 o
   4  -4  12        9.67       10.08      9.45 o
  -7  -3  12       12.01        7.03      6.44 o
  -6  -3  12       20.95       25.34      8.06 o
  -5  -3  12      119.24      127.44     18.20 o
  -4  -3  12        3.74        8.59     10.08 o
  -3  -3  12        5.55        3.25      9.97 o
  -2  -3  12        0.05        0.00      8.23 o
  -1  -3  12       24.27       41.02     14.11 o
   0  -3  12        5.68       11.25     11.14 o
   1  -3  12       20.77        2.83     10.53 o
   2  -3  12       28.38       26.80      8.98 o
   3  -3  12        5.66        9.01     13.37 o
   4  -3  12        2.71        4.49     13.23 o
   5  -3  12        3.57        0.00      5.98 o
  -7  -2  12       49.92       86.32     26.59 o
  -6  -2  12        2.20        9.11      6.73 o
  -5  -2  12        9.83        1.91      7.36 o
  -4  -2  12      126.88       90.09     20.36 o
  -3  -2  12        0.80        0.00      7.17 o
  -2  -2  12        3.03        0.00      8.09 o
  -1  -2  12       30.31       10.78     10.30 o
   0  -2  12        0.64        4.44      6.38 o
   1  -2  12        0.94        0.00      6.62 o
   2  -2  12       37.44       35.12     16.35 o
   3  -2  12       58.96       64.06     12.17 o
   4  -2  12        0.24        4.77      6.64 o
   5  -2  12        9.52        6.77     10.68 o
   6  -2  12        0.00        0.00      7.07 o
  -8  -1  12        0.33        0.00      9.34 o
  -7  -1  12       40.85       70.86     14.77 o
  -6  -1  12        1.72        0.00      6.14 o
  -5  -1  12       84.35       74.13     36.67 o
  -4  -1  12       45.25       48.16     15.20 o
  -3  -1  12        3.47        0.00      7.75 o
  -2  -1  12        0.35        0.50      8.57 o
  -1  -1  12       53.77       61.95     11.13 o
   0  -1  12       15.28       21.49      7.76 o
   1  -1  12        3.72        6.55      6.14 o
   2  -1  12        6.10        3.09      6.30 o
   3  -1  12       26.22       15.10     11.95 o
   4  -1  12        1.56        0.00      6.05 o
   5  -1  12       89.77      104.45     16.39 o
   6  -1  12        7.30        3.07      6.84 o
   7  -1  12        5.15        1.37      7.82 o
  -8   0  12        4.06        0.00     11.58 o
  -7   0  12       19.49       37.75     12.42 o
  -6   0  12        0.07        7.27      6.52 o
  -5   0  12       56.65       53.47     11.93 o
  -4   0  12      279.80      297.85     33.98 o
  -3   0  12        2.85        5.48      5.91 o
  -2   0  12        0.39        0.00      8.22 o
  -1   0  12        0.60        0.00      4.96 o
   0   0  12        0.43        2.27      6.12 o
   1   0  12       14.81        8.32      6.53 o
   2   0  12       19.90       11.49      6.59 o
   3   0  12       79.68       97.83     21.98 o
   4   0  12        4.62        0.00      5.84 o
   5   0  12        0.04        0.00      6.26 o
   6   0  12        0.19        2.21      6.30 o
   7   0  12        0.02        1.72      7.70 o
  -8   1  12       83.80      112.88     20.40 o
  -7   1  12       13.27       10.52     17.39 o
  -6   1  12       14.42        0.00      8.64 o
  -5   1  12       15.06       13.86      7.49 o
  -4   1  12        4.59        5.01      6.20 o
  -3   1  12        0.07        0.00      3.80 o
  -2   1  12        3.26        1.12      4.66 o
  -1   1  12        2.02        9.65      7.25 o
   0   1  12       70.10       61.94     12.08 o
   1   1  12       52.74       50.96     12.54 o
   2   1  12       55.41       49.51     10.22 o
   3   1  12       31.79       27.39      9.34 o
   4   1  12        1.44        0.00      4.94 o
   5   1  12        1.24        0.00      5.88 o
   6   1  12        2.12        4.59      6.84 o
   7   1  12       11.89       15.91      8.76 o
   8   1  12        5.98        0.00     12.18 o
  -8   2  12        4.41       27.12     11.70 o
  -7   2  12       96.98      151.59     26.59 o
  -6   2  12       46.41       59.55     15.85 o
  -5   2  12       94.73      102.97     15.76 o
  -4   2  12        0.11        0.00      4.75 o
  -3   2  12       53.21       31.76     10.78 o
  -2   2  12       22.94       14.19      7.56 o
  -1   2  12      142.08      133.84     14.60 o
   0   2  12        5.06        7.10      5.48 o
   1   2  12       30.68       18.52      7.32 o
   2   2  12      124.57      137.73     15.87 o
   3   2  12       54.27       55.86     10.79 o
   4   2  12        5.96        4.27      5.98 o
   5   2  12        3.19        1.22      9.00 o
   6   2  12        6.40        7.95      7.13 o
   7   2  12        7.79        0.00      6.28 o
   8   2  12       10.55        6.73      7.83 o
  -8   3  12        0.33        0.00     16.13 o
  -7   3  12        9.82       11.12      8.78 o
  -6   3  12        9.59        2.17      9.28 o
  -5   3  12        2.67        2.51      6.76 o
  -4   3  12       26.71        7.62      9.69 o
  -3   3  12       25.51       22.78      7.32 o
  -2   3  12       48.29       59.48     10.32 o
  -1   3  12       28.52       26.30      6.86 o
   0   3  12       11.49       10.11      5.43 o
   1   3  12       65.61       48.18     21.69 o
   2   3  12      104.13      102.46     14.58 o
   3   3  12        2.60        8.30      5.53 o
   4   3  12        3.44        4.69      5.93 o
   5   3  12       25.67       36.24     15.99 o
   6   3  12        9.53       21.77      9.14 o
   7   3  12       13.17       16.48      8.91 o
   8   3  12        6.77        0.00      8.93 o
  -7   4  12        0.01        0.00      7.09 o
  -6   4  12        1.20        2.92      6.74 o
  -5   4  12        0.56        4.42     15.75 o
  -4   4  12        0.18        3.22      7.98 o
  -3   4  12       46.39       54.88     15.99 o
  -2   4  12        9.87       13.35      5.54 o
  -1   4  12       12.35       20.34      6.72 o
   0   4  12       31.93       11.67     10.15 o
   1   4  12        0.33        0.00      4.20 o
   2   4  12        5.33        8.41     10.37 o
   3   4  12       76.70       68.09     13.16 o
   4   4  12        4.73        0.00      5.30 o
   5   4  12        7.74        9.20      7.04 o
   6   4  12        0.04        0.00      5.52 o
   7   4  12        6.17        8.31      7.44 o
   8   4  12       10.55       25.11      9.57 o
  -7   5  12        5.86        0.74      7.68 o
  -6   5  12       17.28       16.34     12.72 o
  -5   5  12        4.04        7.43      8.39 o
  -4   5  12        1.99       17.66     10.64 o
  -3   5  12       50.41       67.06     16.46 o
  -2   5  12        0.01        0.00      6.27 o
  -1   5  12        0.88        2.88      5.46 o
   0   5  12        5.65        0.00      4.43 o
   1   5  12        0.15        0.00      3.83 o
   2   5  12       30.68       39.03      9.15 o
   3   5  12      194.16      173.38     17.96 o
   4   5  12        0.01        1.39      5.43 o
   5   5  12       24.48       25.16      8.57 o
   6   5  12        5.77       14.58      7.03 o
   7   5  12        0.40        1.83      6.54 o
   8   5  12        0.50        0.00      6.95 o
  -7   6  12        6.74        6.77      9.03 o
  -6   6  12        0.15        6.59      7.65 o
  -5   6  12        6.62        5.61      9.60 o
  -4   6  12        9.77        9.91     10.50 o
  -3   6  12       13.30        0.00      7.17 o
  -2   6  12       19.34       27.30     11.93 o
  -1   6  12       15.45       17.87     15.48 o
   0   6  12       40.52       31.27      7.90 o
   1   6  12        6.81        8.58      5.39 o
   2   6  12        0.00        0.00      4.93 o
   3   6  12       21.92       32.54      8.83 o
   4   6  12      126.53      125.63     16.14 o
   5   6  12       17.97       13.45      7.89 o
   6   6  12        1.91        8.27      6.73 o
   7   6  12       41.36       50.64     12.27 o
   8   6  12        1.88        0.59      7.43 o
  -6   7  12        0.22        0.00      7.89 o
  -5   7  12        9.77        4.43      8.33 o
  -4   7  12        0.09       10.08      9.49 o
  -3   7  12        0.44        0.00      7.53 o
  -2   7  12        7.61       13.24      9.88 o
  -1   7  12        5.32        6.58      9.07 o
   0   7  12        5.63       10.01      5.77 o
   1   7  12        4.67        0.95      4.88 o
   2   7  12       12.97        7.82      6.30 o
   3   7  12        8.76        6.37      6.73 o
   4   7  12        4.01        0.00      6.36 o
   5   7  12       14.40       13.56      8.48 o
   6   7  12        1.06        0.00      6.26 o
   7   7  12       35.72       27.90     20.76 o
   8   7  12       40.04       33.55     10.86 o
  -5   8  12       12.36        6.36      8.77 o
  -4   8  12       10.76       16.43     11.90 o
  -3   8  12        0.91        0.00      7.53 o
  -2   8  12        0.00        0.00      8.45 o
  -1   8  12        1.07        0.00      8.09 o
   0   8  12        2.08        0.00      6.89 o
   1   8  12        6.69        8.37      5.90 o
   2   8  12      131.87      109.70     18.43 o
   3   8  12      148.74      157.62     18.04 o
   4   8  12       29.69       19.74      7.91 o
   5   8  12       28.18       22.10     15.38 o
   6   8  12        0.00        2.33      6.22 o
   7   8  12        1.34        2.60      7.85 o
   8   8  12       91.82      106.17     24.43 o
  -4   9  12        6.98       14.05     12.12 o
  -3   9  12       12.69       24.30     13.19 o
  -2   9  12       57.18       45.75     14.81 o
  -1   9  12        0.45        1.74      7.45 o
   0   9  12       41.16       24.53     12.38 o
   1   9  12        2.89        0.00      8.99 o
   2   9  12       39.45       50.17     11.48 o
   3   9  12        8.83       14.45      7.23 o
   4   9  12       15.63        5.46      7.06 o
   5   9  12        7.93        9.56      7.75 o
   6   9  12        0.88        0.00      6.56 o
   7   9  12        0.01        8.90      7.95 o
  -3  10  12        2.95        1.15      9.97 o
  -2  10  12        1.33        0.00      7.78 o
  -1  10  12       23.38        5.88      9.18 o
   0  10  12        0.72        0.00      7.53 o
   1  10  12       83.19       93.21     20.78 o
   2  10  12        0.66        7.73      9.49 o
   3  10  12       18.05       24.80      9.04 o
   4  10  12       29.86       29.91      9.91 o
   5  10  12        0.04        0.00      6.84 o
   6  10  12        1.34        0.00      6.46 o
  -2  11  12        1.53        9.91     10.81 o
  -1  11  12        0.28        0.00      9.27 o
   0  11  12        0.03        8.82     10.72 o
   1  11  12        2.76        7.78      9.74 o
   2  11  12       11.04       26.09     14.22 o
   3  11  12        0.65        0.00      8.45 o
   4  11  12        4.82        0.00      7.89 o
   5  11  12       15.59        6.90     14.77 o
  -4  -4  13       14.38       14.92     12.29 o
  -3  -4  13       11.62       27.97     14.47 o
  -2  -4  13        0.00        7.14     10.36 o
  -1  -4  13       18.05       23.29     14.47 o
   0  -4  13        7.89       12.85     13.35 o
   1  -4  13        4.58        0.00     12.99 o
   2  -4  13        9.74       13.05     12.99 o
  -5  -3  13        0.44        0.00      9.38 o
  -4  -3  13        4.29        0.00      9.77 o
  -3  -3  13        7.06        0.20     11.11 o
  -2  -3  13        0.02        4.90     11.17 o
  -1  -3  13       49.99       74.56     19.79 o
   0  -3  13        1.14        3.02     10.89 o
   1  -3  13       10.21       10.86     11.62 o
   2  -3  13        2.69        2.16     11.31 o
   3  -3  13        5.60        6.90      7.28 o
  -6  -2  13        0.38        0.72     14.19 o
  -5  -2  13       12.89        7.39     10.95 o
  -4  -2  13       13.61       20.35     13.24 o
  -3  -2  13        2.17        0.00      8.48 o
  -2  -2  13        4.72        1.96     10.27 o
  -1  -2  13       16.65        0.36      9.29 o
   0  -2  13       11.79       23.71     13.27 o
   1  -2  13        8.51        2.50     10.90 o
   2  -2  13        7.72       11.70      7.41 o
   3  -2  13        4.14        0.00      7.30 o
   4  -2  13        4.54        8.55     13.61 o
  -6  -1  13        0.06        0.00      7.98 o
  -5  -1  13        4.73        6.61     11.03 o
  -4  -1  13        3.64        8.03     10.92 o
  -3  -1  13        0.00        0.00      9.43 o
  -2  -1  13       15.41        0.00      8.03 o
  -1  -1  13        8.89       10.25     11.17 o
   0  -1  13        0.94        5.10      6.88 o
   1  -1  13       19.13       26.48      8.49 o
   2  -1  13        0.01        0.00      6.47 o
   3  -1  13       13.68       25.35      8.44 o
   4  -1  13       20.56       27.21     23.25 o
   5  -1  13        3.63        9.28      8.05 o
  -7   0  13        0.28        3.75     14.05 o
  -6   0  13       59.66       42.84     21.59 o
  -5   0  13       17.48        0.00     10.86 o
  -4   0  13        6.58       20.35     11.70 o
  -3   0  13        8.29        6.24     10.13 o
  -2   0  13        3.54        8.33      6.94 o
  -1   0  13       15.26       14.40      7.46 o
   0   0  13       24.28       22.98      8.12 o
   1   0  13       67.83       61.81     15.01 o
   2   0  13        6.22        1.47      5.90 o
   3   0  13       38.55       60.59     23.87 o
   4   0  13        7.22        0.00      6.77 o
   5   0  13        0.07        3.11      7.20 o
   6   0  13        0.84        2.45      7.24 o
  -7   1  13        5.32        0.00     14.05 o
  -6   1  13        0.26        0.00     12.23 o
  -5   1  13        3.61        0.00     10.41 o
  -4   1  13       11.44       15.45     10.50 o
  -3   1  13       53.31       40.13      9.83 o
  -2   1  13        3.55       10.48      9.70 o
  -1   1  13       11.77       11.73      7.12 o
   0   1  13       37.99       20.58      9.72 o
   1   1  13      153.15      137.44     16.23 o
   2   1  13       42.57       62.70     11.39 o
   3   1  13        1.42        0.00      5.90 o
   4   1  13       13.62        3.55      6.68 o
   5   1  13        6.04        9.02      7.14 o
   6   1  13       12.03       14.32      8.77 o
  -7   2  13       30.21       34.69     20.16 o
  -6   2  13       50.19       53.14     23.15 o
  -5   2  13        9.83        4.12      9.24 o
  -4   2  13        1.52        4.35      6.46 o
  -3   2  13       50.25       36.93      9.18 o
  -2   2  13        9.25       16.61      8.01 o
  -1   2  13        0.03        2.51      5.64 o
   0   2  13      111.58      107.82     21.39 o
   1   2  13       25.17        7.98      8.94 o
   2   2  13       20.56       14.63      9.36 o
   3   2  13       12.97        5.99      6.56 o
   4   2  13        2.50        6.37      9.29 o
   5   2  13        0.00        2.47      7.34 o
   6   2  13        7.38       15.10     15.33 o
   7   2  13       47.20       54.45     12.35 o
  -7   3  13        0.45        0.00     17.36 o
  -6   3  13       16.11       28.27     17.88 o
  -5   3  13       19.13        0.00      9.18 o
  -4   3  13        7.79       11.42     10.95 o
  -3   3  13       33.31       21.91      7.68 o
  -2   3  13      115.17      128.77     15.58 o
  -1   3  13       20.30       13.12      7.33 o
   0   3  13        2.99       14.20      8.31 o
   1   3  13       33.26       10.47      7.05 o
   2   3  13       95.21       94.39     14.16 o
   3   3  13       27.57       17.36      7.73 o
   4   3  13        1.03        1.35      6.05 o
   5   3  13        3.45        1.67      7.01 o
   6   3  13        5.74        2.50      7.38 o
   7   3  13        2.82        2.41      9.66 o
  -6   4  13        2.52        1.54      8.12 o
  -5   4  13        0.86       16.52     10.41 o
  -4   4  13        2.09        9.01      9.32 o
  -3   4  13       26.85       15.15     11.20 o
  -2   4  13       52.83       31.50     18.10 o
  -1   4  13       26.57       16.74      7.35 o
   0   4  13       34.25       28.10      8.78 o
   1   4  13       85.52       92.87     16.30 o
   2   4  13        6.12       11.20      7.68 o
   3   4  13        1.47        0.00      5.80 o
   4   4  13       32.58       30.95     12.12 o
   5   4  13       13.31       25.32      8.90 o
   6   4  13       43.72       37.97     10.79 o
   7   4  13       23.01       28.81     10.37 o
  -6   5  13       14.93       15.25      9.85 o
  -5   5  13        1.70        5.49     10.75 o
  -4   5  13       19.20       21.98     11.70 o
  -3   5  13        7.96        1.99      8.73 o
  -2   5  13       37.56       52.13     14.70 o
  -1   5  13       16.71       13.37      6.23 o
   0   5  13       13.11        8.26      7.51 o
   1   5  13        1.73        0.00      6.20 o
   2   5  13       20.12        7.24      6.89 o
   3   5  13        1.60        4.62      6.40 o
   4   5  13        0.85        0.00      5.63 o
   5   5  13       25.97       22.32      8.50 o
   6   5  13       12.71       17.69      8.41 o
   7   5  13        5.21        4.68      7.91 o
  -5   6  13        0.18        0.00      9.66 o
  -4   6  13        1.98        8.96     11.06 o
  -3   6  13        1.41        2.46      8.31 o
  -2   6  13       50.25       34.30     14.17 o
  -1   6  13       51.07       33.07     13.50 o
   0   6  13        2.03        0.00      5.66 o
   1   6  13        2.10        9.98      7.09 o
   2   6  13        0.22        8.86      6.70 o
   3   6  13       34.66       46.85     10.70 o
   4   6  13       75.44       67.79     12.56 o
   5   6  13       87.42      105.22     15.37 o
   6   6  13        4.09        7.09      6.97 o
   7   6  13       26.90       11.47      8.53 o
  -5   7  13        1.49        0.00      9.29 o
  -4   7  13        1.21        3.47     10.55 o
  -3   7  13        1.63       13.91     10.36 o
  -2   7  13        8.65       11.73     10.86 o
  -1   7  13        0.26        2.04      8.29 o
   0   7  13        1.91       10.68      6.57 o
   1   7  13        3.09        4.51      6.23 o
   2   7  13       12.50        6.04      6.58 o
   3   7  13       14.81       20.16      8.82 o
   4   7  13        6.96        0.64      7.53 o
   5   7  13       25.69       16.15      9.67 o
   6   7  13        3.91       11.92      8.61 o
   7   7  13       20.54       18.11      9.88 o
  -4   8  13        9.89        0.00      9.94 o
  -3   8  13        2.38        0.00      9.27 o
  -2   8  13        1.46        3.89      8.45 o
  -1   8  13       90.36       83.75     21.34 o
   0   8  13       22.81        6.64     10.11 o
   1   8  13       71.26       76.05     13.33 o
   2   8  13       21.76       15.84      8.01 o
   3   8  13       67.54       57.87     12.03 o
   4   8  13        2.60        3.10      7.24 o
   5   8  13        3.87        0.00      6.66 o
   6   8  13        6.41       11.99      8.18 o
  -3   9  13        5.46        1.48     10.16 o
  -2   9  13        8.75        2.91      9.43 o
  -1   9  13      156.79      151.42     27.87 o
   0   9  13        0.00        4.54      8.01 o
   1   9  13        1.86        8.03     10.36 o
   2   9  13       55.97       58.44     12.74 o
   3   9  13       34.27       24.54     11.73 o
   4   9  13        0.75        0.00      7.31 o
   5   9  13        0.24        0.00      9.50 o
   6   9  13       28.29       25.07     13.00 o
  -1  10  13       77.04      102.68     23.07 o
   0  10  13       92.85       97.42     23.32 o
   1  10  13       91.51       88.06     22.04 o
   2  10  13        0.87        8.48      9.83 o
   3  10  13        4.36        8.33      8.36 o
   4  10  13        6.82       10.60      8.13 o
   5  10  13        0.10        0.00      7.39 o
  -1  -3  14       18.78       23.32     14.61 o
  -3  -2  14       25.57       33.01     14.75 o
  -2  -2  14        1.00       10.41     10.92 o
  -1  -2  14        7.49       12.65     13.66 o
   0  -2  14        4.50        4.20     11.09 o
   1  -2  14       16.75       22.17     13.35 o
   2  -2  14        7.94        7.00      7.77 o
  -4  -1  14       13.32       21.11     12.91 o
  -3  -1  14        0.73        0.00     10.86 o
  -2  -1  14       26.30        8.82     11.76 o
  -1  -1  14        9.01       31.08     15.51 o
   0  -1  14        9.22        9.29     10.58 o
   1  -1  14       21.90       30.05     10.11 o
   2  -1  14       29.97       25.56     12.12 o
   3  -1  14        8.09        0.00      6.77 o
  -5   0  14        0.99        0.00     10.47 o
  -4   0  14        0.76        0.00     10.25 o
  -3   0  14        1.95        0.00     10.13 o
  -2   0  14        0.06        0.00     10.55 o
  -1   0  14        0.13        6.05      6.82 o
   0   0  14        0.55        8.92      8.31 o
   1   0  14        0.44        0.00      6.89 o
   2   0  14       64.60      115.95     23.10 o
   3   0  14       18.48       19.52      8.99 o
   4   0  14        9.49       27.00      9.48 o
  -4   1  14       23.12       22.59     12.93 o
  -3   1  14        0.78        6.52     11.42 o
  -2   1  14        4.72       11.67      7.64 o
  -1   1  14       20.52       15.90      7.45 o
   0   1  14        0.21        0.00      7.29 o
   1   1  14       12.08       13.35      7.65 o
   2   1  14      110.27       92.87     24.75 o
   3   1  14       10.32        4.37     11.72 o
   4   1  14        5.70        8.93      8.15 o
   5   1  14        0.03        4.95     13.87 o
  -4   2  14        2.03        4.95      6.60 o
  -3   2  14        8.37        4.38      6.86 o
  -2   2  14       37.36       41.69      9.96 o
  -1   2  14        0.14        4.45      7.80 o
   0   2  14      120.29      108.52     15.10 o
   1   2  14        1.46        0.00      5.59 o
   2   2  14       49.76       46.82     11.17 o
   3   2  14        0.34        0.00     13.20 o
   4   2  14        4.36        0.00      6.72 o
   5   2  14        0.62        4.42      7.19 o
  -5   3  14        6.44        0.00      8.26 o
  -4   3  14        4.75        0.00      7.87 o
  -3   3  14        5.40        0.00      8.05 o
  -2   3  14        5.93        6.65      6.90 o
  -1   3  14       12.53        4.92      8.29 o
   0   3  14       53.44       37.48     13.58 o
   1   3  14        6.47        5.67      6.66 o
   2   3  14        2.72        6.64      7.16 o
   3   3  14        1.88        4.82      6.78 o
   4   3  14        0.00        0.00      6.03 o
   5   3  14        0.07        0.00     11.59 o
  -5   4  14        6.95       12.23     11.53 o
  -4   4  14        9.34        3.56      8.96 o
  -3   4  14       29.03       11.73     11.06 o
  -2   4  14      124.14      155.99     19.14 o
  -1   4  14        2.63        0.00      6.12 o
   0   4  14        1.01        0.60      6.13 o
   1   4  14        0.20        7.29      7.60 o
   2   4  14        4.14        0.52      6.48 o
   3   4  14        4.09        0.00      7.94 o
   4   4  14        0.04        2.59      7.29 o
   5   4  14        0.39        2.64      7.61 o
   6   4  14        2.54        1.06      7.53 o
  -5   5  14        0.03        0.00      8.71 o
  -4   5  14        4.59        0.00      8.65 o
  -3   5  14        0.59       11.00     10.55 o
  -2   5  14       24.43       20.41     12.26 o
  -1   5  14        0.99       14.72      7.43 o
   0   5  14        1.10        0.00      6.60 o
   1   5  14        2.02        0.00      6.74 o
   2   5  14       20.23       13.66      9.45 o
   3   5  14       20.49       14.30     15.79 o
   4   5  14        1.55        0.00      6.32 o
   5   5  14        0.75        0.00      5.89 o
   6   5  14        2.82        0.00      6.40 o
  -4   6  14       25.25       29.26     14.73 o
  -3   6  14        4.50        9.41     12.29 o
  -2   6  14       11.81        1.01      9.80 o
  -1   6  14        0.22        2.69     10.16 o
   0   6  14        0.58        3.19      7.18 o
   1   6  14        0.09        2.41      6.51 o
   2   6  14        0.70        0.00      7.07 o
   3   6  14       34.45       77.88     13.93 o
   4   6  14        1.28        0.06      6.81 o
   5   6  14        0.16        0.89      7.47 o
   6   6  14        4.52       11.74      9.70 o
  -3   7  14       18.25       21.67     12.63 o
  -2   7  14       34.97       14.81     12.65 o
  -1   7  14        0.00       12.79     11.48 o
   0   7  14        1.02        6.83      9.04 o
   1   7  14       18.23       27.88     10.18 o
   2   7  14        5.05       18.08     15.16 o
   3   7  14       16.04       30.11     12.33 o
   4   7  14        2.02        7.58      8.24 o
   5   7  14        4.07        0.00      6.40 o
  -2   8  14       32.26       30.01     14.64 o
  -1   8  14       15.49        3.67     10.41 o
   0   8  14        0.04        0.00      8.29 o
   1   8  14        0.57        3.50     10.30 o
   2   8  14        2.16        0.00      6.56 o
   3   8  14        2.74        0.00     12.77 o
   4   8  14        0.55        0.00     10.43 o
  -1   9  14       40.62       17.61     13.89 o
   0   9  14        7.95       13.27     11.17 o
   1   9  14       11.10       21.50     10.75 o
   2   9  14        2.06        2.54      7.66 o
   3   9  14       11.29       29.25     10.29 o
  -2   0  15        2.88        3.00     11.11 o
  -1   0  15        0.30        0.00     11.25 o
   0   0  15        0.02        5.72      7.70 o
   1   0  15       70.33       77.55     14.22 o
  -2   1  15        0.60       16.60     13.44 o
  -1   1  15        0.61        0.00      6.74 o
   0   1  15        0.09        3.31     15.26 o
   1   1  15       30.45       32.94     10.41 o
   2   1  15        0.95        3.04      6.80 o
  -3   2  15        0.00        0.00      7.01 o
  -2   2  15        0.61        0.00      7.07 o
  -1   2  15        3.51        0.00      6.71 o
   0   2  15        0.43        0.00     11.10 o
   1   2  15       23.48       40.29     10.96 o
   2   2  15        0.35        2.29      7.21 o
   3   2  15        0.00        2.54      7.08 o
  -3   3  15        0.01        0.00      9.29 o
  -2   3  15        0.03        4.49      8.36 o
  -1   3  15        0.44        6.15      7.53 o
   0   3  15        2.99        0.00      6.46 o
   1   3  15       26.08       25.46     13.31 o
   2   3  15        5.59        1.94      6.68 o
   3   3  15       11.84       20.53      9.40 o
  -3   4  15        0.42        9.01      9.60 o
  -2   4  15        5.53        6.77      8.60 o
  -1   4  15        4.21       14.45      8.29 o
   0   4  15        2.81        4.74      7.71 o
   1   4  15       21.26       19.25     13.13 o
   2   4  15        7.74        3.40      6.64 o
   3   4  15        1.88        0.00      6.94 o
  -2   5  15        9.26       39.03     15.45 o
  -1   5  15       18.66       24.34     26.74 o
   0   5  15        1.72        4.33      7.66 o
   1   5  15        6.61        5.77      7.90 o
   2   5  15        1.63        0.00      6.88 o
   3   5  15        1.76        2.20      7.45 o
  -2   6  15        8.54       10.25     13.27 o
  -1   6  15        2.39        2.16      9.55 o
   0   6  15       11.52       12.37      8.61 o
   1   6  15        2.22        4.90      7.08 o
   2   6  15        6.64       11.19      8.70 o
   3   6  15       10.85        0.00     12.75 o
   0   7  15       13.91       34.10     15.20 o
   1   7  15        0.61        0.71      6.86 o
   2   7  15       13.95       39.98     14.53 o
 
